# Supplementary material for: Umbilical cord miRNAs to predict neonatal early onset sepsis
Source: PLoS One. 2021 May 7;16(5):e0249548. doi: 10.1371/journal.pone.0249548 (PMC8104380; doi:10.1371/journal.pone.0249548)
Supplement: S1 File — (XLSX) [file pone.0249548.s001.xlsx]

## Sheet: Sheet1
sepsiscat	studycode		ga	BW	pcrresult	tpa_log	ferritin_log	fibrinogen_log	procalcinonin_log	saa_log	sap_log	haptoglobin_log	crp_log	control_no_los	los_only	ps_only	true_eos	multiplegestation	prom	preeclampsia	clinical_chorio	Route_of_del	add_pretermdel_notes_leena	indication	ai_any	mat_ai_numstage	mat_ai_any	mat_highstage_ai	fetal_ai_numstage	fet_ai_any	fetal_highstage_ai	funisitis	highstageai_any	chonicinflam	anyinflam_ai_and_chron	gender	control_with_los	LME_name	LME_group
1	P277		25.86	835	1	1.7812	6.1301	-1.80459	2.64773	2.70618	1.73342	2.79101	3.34671	0	0	0	1	0	1	0	1	1	PPROM, preterm labor	1	1	3	1	1	2	1	1	1	1	0	0	0	0	eos	1
1	BP114		33.29	2330	1	1.54607	4.12413	-2.24468	2.15002	1.7091	0.726098	0.109123	0.0425804	0	0	0	1	0	1	0	0	0	PPPROM 12 days, preterm labor	1	1	2	1	1	2	1	1	1	1	0	0	0	0	eos	1
1	BP173		32.29	1385	0	1.27341	4.07723	-2.75643	1.9088	1.63003	0.893841	1.37589	-1.40324	0	0	0	1	1	0	0	0	0	preterm labor	1	1	1	1	0	1	1	0	0	0	0	0	1	0	eos	1
1	BP179		29.57	1390	1	1.27341	4.49219	-3.02185	1.73183	2.02591	2.00364	0.810352	2.38315	0	0	0	1	0	1	0	0	0	preterm labor	1	1	2	1	1	2	1	1	1	1	0	0	0	0	eos	1
1	BP592		33.86	2311	0	0.991398	3.77409	-3.20342	1.50452	1.39377	0.989727	1.20022	-1.28276	0	0	0	1	1	1	0	0	1	PPROM, preterm labor	1	1	2	1	1	2	1	1	1	1	1	1	1	0	eos	1
1	BP638		30	1540	2	1.70183	3.23672	-1.79256	2.34526	2.07279	2.53342	1.67658	-0.553516	0	0	0	1	0	0	0	0	0	PPROM, preterm labor	1	1	2	1	1	2	1	1	1	1	1	1	1	0	eos	1
1	P092		34.29	2950	1	1.96361	4.33036	-1.45685	2.60017	2.83867	1.96977	3.05078	2.59768	0	0	0	1	0	0	0	1	0	PPROM preterm labor	1	1	2	1	1	2	1	1	1	1	0	0	0	0	eos	1
1	P259		27.71	720	1	1.40928	4.41894	-2.30099	2.33882	2.57863	1.83936	4.96063	4.33542	0	0	0	1	0	1	0	1	1	PPROM	1	1	3	1	1	2	1	1	1	1	0	0	0	0	eos	1
2	BP039		32	1500	0	2.04394	3.33833	-1.97378	1.78976	-0.957608	1.23227	-2.19015	-2.9594	0	0	1	0	0	0	1	0	1	preeclampsia, severe PIH	0	0	0	0	0	0	0	0	0	0	1	0	0	0	cxnegtx	2
2	P260		29.86	1195	0	2.16676	2.85825	-1.74293	1.61064	-1.08922	0.91469	-2.43094	-2.85789	0	0	1	0	0	0	1	0	1	C/S for breech for severe preeclampsia	0	0	0	0	0	0	0	0	0	0	0	0	0	0	cxnegtx	2
2	P172		32	1635	1	0.628609	3.83194	-4.54803	0.702602	0.790728	0.988425	-0.419158	-1.25948	0	0	1	0	1	1	0	0	1	preterm labor	1	1	1	1	0	2	1	1	1	1	0	0	0	0	cxnegtx	2
2	BP113		26	755	1	0.886656	3.92701	-3.35052	1.33999	1.7844	2.51406	-1.4593	-1.13822	0	0	1	0	1	0	0	0	0	placental abruption	1	1	2	1	1	3	1	1	1	1	0	0	1	0	cxnegtx	2
2	BP189		29.71	1605	2	2.23538	3.88625	-1.52844	1.99075	2.22376	2.54835	3.36738	3.47041	0	0	1	0	0	0	0	0	0	preterm labor, mom on abx for UTI	1	1	3	1	1	2	1	1	1	1	0	0	0	0	cxnegtx	2
2	BP203		33.71	2135	0	1.40315	2.24305	-2.06163	2.08069	-1.61309	0.0190131	-1.68228	-3.01207	0	0	1	0	0	0	0	0	0	preterm labor	1	0	0	0	0	0	0	0	0	0	0	0	1	0	cxnegtx	2
2	BP337		32.86	1450	1	1.92644	2.98815	-2.17982	1.52736	-1.15964	0.7807	-0.0649653	-2.43315	0	0	1	0	0	1	0	0	0	preterm labor, PPROM	1	1	3	1	1	1	1	0	1	1	0	0	0	0	cxnegtx	2
2	BP356		29	1435	0	0.701115	2.91164	-3.8717	0.547543	-2.42036	0.115113	-1.68308	-3.22163	0	0	1	0	1	1	0	0	1	PPROM, preterm labor	1	0	0	0	0	0	0	0	0	0	0	0	0	0	cxnegtx	2
2	BP486		29.43	1080	1	2.29908	4.22605	-1.32861	3.7759	2.76795	1.72098	2.40191	3.2717	0	0	1	0	0	1	0	1	0	PPROM, chorio	1	1	2	1	1	2	1	1	1	1	0	0	1	0	cxnegtx	2
2	BP849		27.29	1000	0	1.30101	3.43653	-2.49087	1.97394	-1.62542	-0.185282	-2.04471	-2.53932	0	0	1	0	0	0	0	1	1	HELLP, emergent C/S for HELLP w thrombocytopenia	0	0	0	0	0	0	0	0	0	0	0	0	0	0	cxnegtx	2
2	BP942		30.57	1550	0	1.44997	3.08214	-2.14213	2.09863	-1.49906	0.346069	-1.37358	-3.54842	0	0	1	0	1	0	0	0	1	PPROM, preterm labor	1	0	0	0	0	0	0	0	0	0	0	0	0	0	cxnegtx	2
2	P243		33.29	2265	1	1.9039	4.94046	-2.07234	2.55397	2.48056	0.575208	1.45805	1.56465	0	0	1	0	0	1	0	1	0	PPROM, preterm labor	1	1	1	1	0	1	1	0	0	0	0	0	0	0	cxnegtx	2
4	BP967		31.71	2130	0	1.21521	4.05072	-2.7227	1.86222	-1.63799	-0.441828	-2.53535	-3.69108	1	0	0	0	1	0	1	0	0	induced for severe preeclampsia	0	0	0	0	0	0	0	0	0	0	0	0	1	1	control	0
4	BP525		32.71	1770										1	0	0	0	0	0	1	0	1	version attempted due to preeclampsia, failed ECV then C/S	0												1		control	0
4	BP425		32.29	1510	0	1.96333	3.62655	-1.84505	1.61064	-1.07602	1.42479	-2.24526	-3.72471	1	0	0	0	1	0	1	0	0	preeclampsia, HELLP - some spontaneous contractionsn antepartum, no PPROM, augmented labor with pitocin due to HELLP	0	0	0	0	0	0	0	0	0	0	0	0	1	1	control	0
4	BP502		34.14	2900	0	2.16286	1.86516	-2.45154	1.42118	-0.760784	2.12704	-1.59406	-2.14387	1	0	0	0	0	0	0	0	1	hypertension, noncompliance, nonreactive FHT (cephalocele)	0	0	0	0	0	0	0	0	0	0	0	0	1	1	control	0
4	BP430		36	1750	0	1.74519	3.10526	-2.49906	1.82148	-1.10268	0.614645	-2.0129	-3.50157	1	0	0	0	1	0	1	0	0	induced for preeclampsia and IUGR	0	0	0	0	0	0	0	0	0	0	1	0	0	1	control	0
4	BP420		29	1205	0	2.01036	3.63019	-1.80873	1.68677	-1.05045	-0.120124	-2.72395	-4.09474	1	0	0	0	0	0	0	0	1	chronic placental abruption	1	1	1	1	0	0	0	0	0	0	0	0	0	1	control	0
4	BP025		30.86	1355	2	1.71362	4.24493	-2.67112	1.43556	-1.22224	1.37118	-0.695751	-1.84446	1	0	0	0	0	1	0	0	1	PPROM	1	1	2	1	1	2	1	1	1	1	1	1	0	1	control	0
4	BP453		29	1230	0	1.51535	4.03265	-2.03782	2.07166	-1.12782	0.0732504	-2.50235	-1.61883	1	0	0	0	0	1	0	0	0	PPROM, preterm labor	1	1	1	1	0	0	0	0	0	0	0	0	0	1	control	0
4	BP355		28.86	1100	2	2.2131	3.0757	-1.83834	1.99075	-0.915966	0.0440168	-2.75744	-3.98729	1	0	0	0	0	0	1	0	0	induction due to preeclampsia	0	0	0	0	0	0	0	0	0	0	1	0	0	1	control	0
4	BP917		33.14	2805	0	2.51349	2.99383	-1.6969	1.92088	-0.656873	0.818457	-1.51413	-1.48762	1	0	0	0	0	1	0	0	0	PPROM, preterm labor	1	0	0	0	0	0	0	0	0	0	0	0	1	1	control	0
4	BP325		26.57	1060	0	0.951272	2.45324	-2.90414	1.67316	-2.27021	0.363948	-2.48401	-3.3867	1	0	0	0	0	0	0	0	1	chronic abruption, preterm labor	1	1	1	1	0	1	1	0	0	0	1	1	0	1	control	0
4	BP384		30.29	1500	2	1.6502	3.81406	-1.72094	2.25759	-0.945282	1.01233	-2.17507	-3.8467	1	0	0	0	0	1	0	0	0	PPROM	1	1	2	1	1	2	1	1	1	1	0	0	1	1	control	0
4	BP772		34.29	2855	0	1.49403	4.53394	-2.07215	2.07166	-1.56547	0.0376136	-1.81247	-2.41856	1	0	0	0	0	0	0	0	0	PPROM	1	0	0	0	0	0	0	0	0	0	1	0	1	1	control	0
4	BP399		29.43	1420	2	1.805	2.64041	-2.2375	1.43556	-1.34908	1.06471	-2.68622	-3.66986	1	0	0	0	0	0	0	0	0	preterm labor	1	1	1	1	0	0	0	0	0	0	1	1	1	1	control	0
4	BP925		30.29	1710	0	2.50935	4.41357	-1.88969	2.19533	-0.576414	0.427879	-1.49522	-4.02017	1	0	0	0	0	0	0	0	0	chronic abruption	1	1	1	1	0	0	0	0	0	0	0	0	0	1	control	0
4	BP839		33.29	2225	0	1.34077	3.23392	-2.28918	2.0145	-1.67686	0.552735	-1.37714	-2.67852	1	0	0	0	0	1	0	0	1	PPROM	1	1	2	1	1	0	0	0	0	1	0	0	0	1	control	0
4	BP813		30.43	1375	0	1.48319	3.9103	-2.37508	2.1902	-1.34538	0.952816	-1.45009	-2.65498	1	0	0	0	1	1	0	0	0	PPROM, preterm labor	1	1	1	1	0	0	0	0	0	0	0	0	0	1	control	0
4	BP796		28.57	980	0	2.44893	2.92262	-2.09257	2.1136	-0.656873	-0.223806	-2.30292	-4.13205	1	0	0	0	0	0	0	0	1	p/w bleeding and decreased fetal heart tones	1	1	1	1	0	0	0	0	0	0	1	1	1	1	control	0
4	BP447		31.71	2100	2	1.87457	3.40834	-2.36898	1.82148	-1.11645	1.71686	1.84921	-0.880972	1	0	0	0	1	0	0	0	0	PPROM, preterm labor	1	0	0	0	0	0	0	0	0	0	1	0	1	1	control	0
4	BP923		27.43	895	0	1.30779	2.87068	-2.77657	1.88586	-1.80594	-0.267206	-1.81455	-2.90965	1	0	0	0	1	0	0	0	1	preterm labor	1	1	1	1	0	0	0	0	0	0	0	0	1	1	control	0
4	BP003		30.29	1520	0	1.805	3.43131	-2.23489	1.33368	-1.23891	1.07432	-2.32638	-3.09423	1	0	0	0	1	1	0	0	1	PPROM	1	0	0	0	0	0	0	0	0	0	0	0	1	1	control	0
