# Supplementary material for: Umbilical cord miRNAs to predict neonatal early onset sepsis
Source: PLoS One. 2021 May 7;16(5):e0249548. doi: 10.1371/journal.pone.0249548 (PMC8104380; doi:10.1371/journal.pone.0249548)
Supplement: S2 File — (XLS) [file pone.0249548.s002.xls]

## Sheet: Sheet1
	Position, miRNA, miScript Primer Assay Catalog #	P092	P172	P173	P243	P260	P259	P277	BP003	BP025	BP039	BP113	BP114	BP179	BP189	BP203	BP325	BP355	BP356	BP384	BP486	BP502	BP453	BP447	BP430	BP425	BP420	BP839	BP813	BP796	BP772	BP638	BP592	BP525	BP967	BP942	BP925	BP923	BP917	BP849
		Group 1	Group 2	Group 1	Group 2	Group 2	Group 1	Group 1	CONTROL Group	CONTROL Group	Group 2	Group 2	Group 1	Group 1	Group 2	Group 2	CONTROL Group	CONTROL Group	Group 2	CONTROL Group	Group 2	CONTROL Group	CONTROL Group	CONTROL Group	CONTROL Group	CONTROL Group	CONTROL Group	CONTROL Group	CONTROL Group	CONTROL Group	CONTROL Group	Group 1	Group 1	CONTROL Group	CONTROL Group	Group 2	CONTROL Group	CONTROL Group	CONTROL Group	Group 2
A01	A01 mmu-let-7a-5p MS00032179	24.539	23.684	21.612	24.512	24.274	23.915	21.249	22.094	21.618	23.152	21.129	22.338	23.633	21.84	22.031	21.334	22.344	19.803	22.844	19.686	20.402	21.782	20.981	23.04	21.071	21.177	19.977	19.128	19.45	19.928	20.535	17.67	20.727	23.523	20.981	20.672	21.909	20.524	20.723
A02	A02 mmu-let-7b-5p MS00001225	25.283	24.776	22.807	25.203	25.245	25.455	22.715	23.392	22.881	24.217	22.643	23.099	24.523	23.094	22.948	22.511	23.702	21.086	23.848	20.922	21.418	23.104	22.113	23.817	22.382	22.159	21.391	20.854	21.164	21.309	21.785	19.333	21.866	24.401	22.392	22.115	22.928	21.575	22.706
A03	A03 mmu-let-7c-5p MS00005852	28.314	27.211	25.207	27.5	27.686	27.377	24.571	25.517	24.919	26.493	24.164	25.325	27.45	25.105	25.437	24.51	26.27	23.222	26.392	23.293	23.003	24.815	23.955	26.513	24.547	24.222	23.23	22.578	22.584	23.463	23.922	20.893	23.424	26.389	24.495	23.653	24.906	23.606	23.987
A04	A04 mmu-let-7d-5p MS00001232	26.423	25.399	23.312	25.543	25.607	25.283	22.714	23.841	23.336	24.774	23.1	23.462	24.936	23.481	23.712	22.942	24.318	21.622	24.39	21.372	21.897	23.507	22.985	24.865	22.948	22.736	21.943	20.993	21.375	21.845	22.325	20.127	22.84	25.488	22.593	22.513	23.662	22.26	23.009
A05	A05 mmu-let-7d-3p MS00005859	28.652	27.669	27.048	29.011	28.258	28.685	26.5	27.343	26.74	26.101	26.704	24.838	28.308	26.448	26.967	26.346	27.634	24.704	26.586	23.603	25.189	26.355	26.174	27.3	25.241	25.442	25.327	24.553	25.278	24.802	24.618	23.679	25.501	27.166	24.109	25.963	24.015	25.188	25.397
A06	A06 mmu-let-7e-5p MS00032186	25.041	24.281	22.764	24.924	24.778	24.561	22.14	23.088	22.532	23.772	21.882	22.878	24.569	22.623	22.743	22.08	23.029	20.998	23.624	20.648	21.276	22.885	21.921	24.016	22.211	22.132	21.001	20.258	20.647	21.008	21.634	18.659	22.086	24.294	21.924	21.909	22.694	21.498	22.02
A07	A07 mmu-let-7f-5p MS00005866	24.742	24.02	22.053	25.51	24.616	23.963	21.055	22.874	22.221	23.582	21.276	22.701	23.98	22.318	22.576	21.458	22.642	20.549	23.777	20.303	20.631	23.88	21.426	24.157	21.934	21.807	20.481	19.348	19.494	20.672	21.203	17.963	21.53	24.144	21.346	20.954	22.436	20.998	21.605
A08	A08 mmu-let-7g-5p MS00010983	26.706	25.925	23.658	26.92	26.522	26.275	22.661	24.281	23.441	25.351	23.412	24.162	25.258	23.822	24.158	23.006	24.731	21.443	24.521	21.243	21.929	23.225	22.998	25.079	22.744	22.724	21.855	20.759	20.944	21.837	22.136	19.634	22.631	25.332	22.609	22.373	23.648	22.19	22.396
A09	A09 mmu-let-7i-5p MS00001253	30.128	30.276	29.071	30.53	31.514	28.988	28.82	29.632	27.834	29.889	28.098	28.99	29.486	28.541	29.663	28.795	28.971	27.62	28.677	26.864	27.525	28.568	28.006	30.152	28.612	28.08	27.916	27.151	26.778	27.258	27.259	26.595	27.307	29.354	27.988	28.424	28.701	27.946	28.535
A10	A10 mmu-miR-100-5p MS00032214	26.948	25.937	23.554	26.423	25.869	26.484	22.426	24.261	22.84	25.444	23.019	23.786	25.294	24.737	23.936	22.802	24.957	20.806	23.605	20.185	21.15	23.172	22.433	24.447	22.379	22.21	21.399	19.854	20.289	21.169	21.294	19.277	21.963	24.953	21.773	22.171	22.914	21.803	22.476
A11	A11 mmu-miR-101a-3p MS00011011	25.672	24.291	22.536	25.088	25.278	24.803	21.515	23.301	23.107	24.192	21.797	22.675	25.509	22.604	22.71	21.55	23.563	20.879	24.129	20.371	20.87	23.272	22.276	24.776	21.755	22.199	20.791	19.66	20.268	21.213	21.529	19.104	22.389	25.352	21.635	21.572	22.696	21.229	22.432
A12	A12 mmu-miR-101a-5p MS00011018	26.99	25.487	24.275	26.87	26.391	26.995	24.136	24.438	23.66	24.703	23.778	24.578	26.096	23.995	24.203	23.975	25.862	21.948	24.331	22.013	22.748	24.37	23.328	24.943	23.204	23.284	22.162	20.91	21.37	22.347	22.181	20.001	23.408	24.845	22.664	22.339	23.218	22.174	22.9
A13	A13 mmu-miR-101b-3p MS00011025	30.299	29.53	26.67	31.427	30.69	29.85	26.02	27.902	26.154	28.391	27.38	26.974	27.408	28.116	27.555	26.905	27.805	24.1	26.13	23.571	23.745	24.572	25.297	27.261	25.341	25.728	23.952	23.444	23.17	24.203	23.954	22.465	24.816	27.658	24.372	23.878	25.312	23.778	24.006
A14	A14 mmu-miR-103-3p MS00032228	35.684	38.509	33.465	36.65	36.673	34.557	34.152	33.521	32.934	33.849	36.318	33.349	33.784	33.599	34.262	33.897	33.113	32.597	35.627	30.452	32.78	33.382	33.162	34.821	34.298	32.075	33.317	34.088	30.634	31.676	32.66	30.443	33.386	33.883	32.13	32.947	30.97	31.845	32.248
A15	A15 mmu-miR-106a-5p MS00011039	26.501	25.584	23.431	26.422	26.1	25.521	23.17	23.695	22.617	25.378	23.309	23.635	23.945	23.674	23.814	23.189	24.451	20.896	23.485	20.728	21.177	21.635	22.253	24.649	22.582	22.378	21.474	20.404	20.812	20.991	21.231	19.443	21.946	24.483	21.941	21.588	22.512	21.443	20.746
A16	A16 mmu-miR-106b-5p MS00001512	Undetermined	Undetermined	32.839	34.143	Undetermined	Undetermined	36.57	Undetermined	38.575	33.818	34.915	33.553	36.267	33.966	38.021	39.981	36.329	37.16	35.692	33.002	32.645	33.764	33.346	Undetermined	35.898	36.509	38.644	36.332	32.743	35.373	33.188	32.086	33.219	Undetermined	32.6	37.912	31.546	34.343	35.447
A17	A17 mmu-miR-107-3p MS00032235	Undetermined	Undetermined	35.42	Undetermined	Undetermined	Undetermined	34.407	37.35	Undetermined	34.852	Undetermined	33.742	36.393	Undetermined	39.514	Undetermined	Undetermined	33.653	Undetermined	32.893	37.807	34.975	Undetermined	Undetermined	38.819	36.514	33.578	33.314	33.471	35.279	34.113	32.005	37.51	Undetermined	33.488	32.5	32.388	35.982	31.94
A18	A18 mmu-miR-10a-5p MS00032242	28.554	28.536	24.258	29.419	29.057	27.252	24.589	25.479	24.51	27.605	28.029	24.847	24.687	25.998	26.195	25.528	25.404	22.41	24.523	22.568	22.103	22.004	24.131	27.188	24.663	24.372	23.407	21.824	22.409	23.16	22.348	21.419	23.133	26.172	23.886	22.399	23.829	23.256	20.79
A19	A19 mmu-miR-10b-5p MS00032249	31.585	31.435	30.503	33.253	31.659	30.995	29.097	30.209	29.537	30.363	28.972	29.465	29.924	30.512	30.169	29.761	30.905	28.092	31.071	27.788	28.342	29.689	28.941	32.056	29.723	29.097	28.876	27.726	27.994	28.202	28.329	26.883	28.762	31.392	28.665	28.59	28.584	28.629	28.364
A20	A20 mmu-miR-122-5p MS00001526	30.87	30.357	27.769	31.2	30.441	29.95	27.546	28.351	26.892	29.77	24.623	27.747	29.36	27.89	28.682	27.013	29.118	25.465	28.803	24.841	25.507	26.621	26.718	29.096	26.64	26.189	25.745	24.388	25.081	25.261	25.333	23.611	26.602	28.616	25.737	25.729	26.77	25.845	25.907
A21	A21 mmu-miR-124-3p MS00029211	29.12	27.534	26.874	29.175	28.684	29.463	26.728	27.125	26.862	27.276	25.835	26.879	29.23	26.378	26.599	26.6	28.114	24.986	28.237	24.958	25.635	27.73	26.151	28.262	26.21	26.397	24.998	23.742	24.22	25.176	25.724	22.818	25.952	27.642	25.984	25.337	26.282	24.967	26.009
A22	A22 mmu-miR-124-5p MS00011081	38.409	32.697	32.363	32.435	37.328	32.986	32.254	34.447	33.334	34.139	31.995	31.784	33.506	32.213	31.873	32.516	32.423	31.12	32.531	29.62	31.617	32.667	31.497	32.75	30.72	32.814	31.303	29.476	29.859	31.784	31.586	28.886	32.48	33.509	32.116	32.27	31.796	30.897	33.096
A23	A23 mmu-miR-125a-5p MS00001533	28.711	27.422	26.756	28.294	29.22	29.616	26.593	26.937	26.494	27.904	25.397	26.757	29.27	25.885	26.388	26.274	27.634	24.953	27.544	24.558	25.687	27.2	25.388	27.713	26.083	26.18	24.491	23.86	24.47	25.348	25.744	23.082	26.299	27.617	25.395	25.332	25.953	25.678	25.582
A24	A24 mmu-miR-125b-5p MS00005992	23.271	33.014	32.124	33.442	37.496	35.985	31.176	33.38	31.244	Undetermined	30.43	33.858	37.387	30.926	33.457	30.801	32.881	30.244	32.395	29.984	31.649	34.192	30.793	33.488	32.249	32.087	30.589	28.968	29.716	30.898	31.019	29.216	31.417	39.191	31.189	30.903	31.391	31.516	31.299
B01	B01 mmu-miR-126-3p MS00005999	31.432	31.848	28.878	32.361	30.571	31.2	29.209	29.437	28.928	31.203	28.814	29.161	30.001	29.386	29.604	29.088	29.238	27.625	29.428	27.442	27.726	28.041	28.166	30.771	28.839	28.832	27.733	27.091	27.986	27.757	27.618	26.394	28.285	30.132	28.651	28.547	28.874	28.021	27.543
B02	B02 mmu-miR-126-5p MS00006006	29.543	30.729	29.201	30.496	30.615	28.779	28.147	29.614	27.706	29.395	27.504	28.547	29.262	28.434	29.171	28.461	28.457	27.516	28.881	26.199	26.986	28.698	28.347	29.429	28.119	27.943	27.326	26.783	26.814	26.028	26.56	25.438	26.965	28.9	27.348	27.997	27.592	27.666	27.739
B03	B03 mmu-miR-128-3p MS00011116	Undetermined	34.859	34.366	Undetermined	Undetermined	34.252	39.705	37.842	Undetermined	Undetermined	Undetermined	38.246	33.798	Undetermined	33.914	Undetermined	38.075	Undetermined	39.842	33.761	36.858	Undetermined	Undetermined	Undetermined	39.312	34.021	35.294	35.801	33.475	34.582	39.851	Undetermined	35.358	Undetermined	36.103	Undetermined	Undetermined	39.238	31.767
B04	B04 mmu-miR-129-5p MS00006020	Undetermined	Undetermined	Undetermined	Undetermined	Undetermined	Undetermined	Undetermined	Undetermined	Undetermined	36.514	33.538	Undetermined	Undetermined	33.845	Undetermined	Undetermined	Undetermined	Undetermined	Undetermined	Undetermined	Undetermined	Undetermined	Undetermined	Undetermined	Undetermined	Undetermined	Undetermined	Undetermined	Undetermined	Undetermined	Undetermined	32.104	Undetermined	Undetermined	Undetermined	Undetermined	Undetermined	Undetermined	Undetermined
B05	B05 mmu-miR-130a-3p MS00001547	31.502	34.261	32.408	32.778	37.358	30.926	31.561	31.96	30.564	31.901	30.825	30.163	32.91	32.126	32.886	32.585	31.256	30.835	31.697	28.504	30.722	31.311	32.708	31.291	30.923	31.076	29.878	30.175	29.405	29.244	30.392	29.009	29.78	30.902	30.313	30.944	29.902	30.43	30.18
B06	B06 mmu-miR-130b-3p MS00001554	31.329	31.255	30	31.936	32.143	29.316	29.23	30.326	28.255	29.997	29.151	27.747	30.238	29.506	31.182	29.517	30.244	29.309	30.438	27.475	28.511	29.454	30.097	31.25	29.347	29.081	28.97	28.503	28.816	27.66	28.656	27.198	28.559	30.699	29.252	29.364	28.422	29.257	29.266
B07	B07 mmu-miR-132-3p MS00001561	31.687	29.403	32.159	31.442	32.709	31.9	31.743	31.64	30.985	31.696	31.452	30.15	30.347	31.403	31.859	31.871	31.439	31.708	31.699	30.283	31.811	30.544	27.942	31.931	30.313	31.731	30.469	30.248	29.963	30.357	30.29	29.821	32.267	32.095	29.9	31.21	29.335	30.941	32.208
B08	B08 mmu-miR-133a-3p MS00032305	36.373	37.296	14.904	33.76	37.803	34.434	35.902	35.697	33.649	35.514	34.327	35.205	39.491	35.213	37.025	Undetermined	35.941	35.18	37.005	32.503	33.491	35.899	35.233	38.54	33.622	33.615	33.712	32.359	36.372	33.626	38.445	33.997	32.961	34.511	32.657	35.098	31.861	34.752	36.332
B09	B09 mmu-miR-133a-5p MS00006027	31.7	30.932	29.708	31.602	31.956	30.775	29.147	29.488	29.191	29.913	28.959	29.6	29.799	29.487	29.828	29.25	29.395	28.004	29.535	27.48	28.176	28.978	28.495	30.656	29.33	28.761	28.473	27.489	27.556	27.646	28.067	26.222	28.682	30.285	28.223	28.616	27.833	28.774	28.9
B10	B10 mmu-miR-133b-3p MS00032312	22.423	22.012	20.814	22.505	22.12	22.522	20.397	20.677	19.78	21.149	20.217	20.358	22.075	20.39	20.216	20.134	21.188	18.442	20.429	18.192	18.879	20.081	19.572	20.704	19.018	19.423	18.567	17.831	18.378	18.18	18.72	17.435	19.455	20.603	19.005	19.007	19.485	18.454	19.2
B11	B11 mmu-miR-134-5p MS00001568	23.427	22.737	21.326	23.463	22.794	23.785	20.881	21.531	19.85	21.886	20.504	21.123	23.032	20.886	21.362	20.703	22.026	18.51	20.631	18.755	18.853	20.183	19.688	21.183	19.998	19.559	18.716	17.836	18.19	18.444	18.742	17.337	19.823	21.217	19.111	19.139	19.739	18.881	19.324
B12	B12 mmu-miR-135a-5p MS00011130	27.115	25.284	23.863	26.604	27.434	25.804	23.739	24.672	22.119	24.967	22.7	23.369	24.878	23.144	23.578	22.443	25.166	20.209	23.419	21.111	21.343	22.494	22.228	25.726	22.488	21.802	21.143	19.443	19.969	21.466	21.104	18.927	21.853	24.072	21.5	20.62	22.286	21.119	21.654
B13	B13 mmu-miR-135b-5p MS00001575	26.579	25.212	23.411	25.602	26.609	25.751	22.805	24.506	23.837	25.183	22.959	23.897	25.518	23.204	23.522	22.55	25.241	21.63	25.156	22.319	23.741	23.8	23.732	27.163	23.693	23.386	22.341	20.473	20.819	22.68	22.493	20.006	23.433	25.56	22.971	22.218	24.14	22.527	23.151
B14	B14 mmu-miR-137-3p MS00001589	Undetermined	Undetermined	37.143	Undetermined	Undetermined	36.965	33.353	39.219	33.195	35.972	37.186	33.816	34.805	34.307	38.875	36.833	39.88	33.378	35.891	33.293	36.495	34.366	34.609	38.639	35.698	34.142	32.116	34.604	33.496	33.449	32.816	32.203	32.096	35.012	32.67	37.188	30.726	32.899	35.815
B15	B15 mmu-miR-138-5p MS00006041	26.467	26.122	23.953	26.442	25.937	26.611	23.778	24.603	22.807	25.483	23.739	25.951	25.98	24.296	24.207	23.293	25.008	21.513	23.813	21.478	22.082	23.362	23.001	24.163	22.862	22.96	22.029	20.917	21.371	21.703	22.064	19.893	22.938	24.479	22.223	22.565	22.739	22.322	22.711
B16	B16 mmu-miR-139-5p MS00001596	30.947	30.492	27.908	30.797	30.547	31.274	27.23	28.7	26.206	29.982	27.222	28.196	30.15	27.895	28.577	26.753	29.15	24.557	27.855	24.523	25.703	27.125	26.657	28.371	26.538	25.955	25.451	23.809	23.83	24.998	24.965	23.137	26.727	28.713	25.355	25.526	25.978	25.288	26.175
B17	B17 mmu-miR-140-5p MS00032319	31.504	31.427	28.895	31.184	31.058	30.31	27.671	28.929	27.661	29.898	28.473	28.055	30.301	28.627	28.447	27.931	29.75	26.095	28.225	25.823	26.272	27.264	27.232	29.321	27.822	27.389	26.311	25.699	25.937	26.004	26.569	24.597	26.886	29.664	26.964	26.935	27.782	26.978	26.125
B18	B18 mmu-miR-141-3p MS00001610	35.88	36.199	35.903	37.463	36.363	34.746	33.731	33.847	33.812	34.181	34.445	32.751	36.079	33.929	36.674	35.268	38.173	33.543	33.728	32.054	33.595	34.685	35.093	38.011	34.98	34.074	32.792	31.756	32.347	34.711	32.722	32.151	33.356	34.32	30.702	35.073	31.181	32.951	33.546
B19	B19 mmu-miR-142-3p MS00006055	Undetermined	Undetermined	Undetermined	Undetermined	Undetermined	Undetermined	37.552	Undetermined	33.734	Undetermined	Undetermined	Undetermined	35.134	Undetermined	Undetermined	32.718	Undetermined	33.117	33.006	29.215	31.089	32.54	32.535	Undetermined	31.819	32.433	30.347	30.205	32.95	33.265	32.546	38.61	33.85	Undetermined	32.393	35.253	Undetermined	Undetermined	Undetermined
B20	B20 mmu-miR-142-5p MS00006062	32.118	32.516	31.214	32.814	33.102	29.306	29.718	31.957	29.634	31.677	29.745	31.281	31.964	30.915	32.907	30.739	30.579	30.369	31.068	28.911	30.19	31.712	30.67	32.331	31.253	30.751	29.775	29.683	28.854	30.512	30.167	27.42	30.784	31.639	30.311	30.509	31.179	30.737	31.488
B21	B21 mmu-miR-143-3p MS00001617	37.054	Undetermined	35.675	36.286	37.721	37.73	36.336	32.885	35.934	37.836	33.759	34.007	35.2	36.565	35.908	34.74	33.508	31.589	33.24	29.607	31.704	33.462	33.197	38.844	32.407	32.511	30.918	30.99	32.381	31.319	33.596	31.309	31.914	33.647	36.262	38.314	31.835	36.149	38.834
B22	B22 mmu-miR-143-5p MS00024206	32.497	33.236	33.106	33.954	37.147	31.839	31.081	33.37	31.247	33.509	30.941	30.475	32.616	32.084	32.137	32.102	32.266	31.37	31.59	29.653	31.192	32.162	32.118	33.485	32.88	32.232	30.933	30.64	30.688	30.736	31.141	29.481	30.754	32.655	30.157	30.998	30.428	31.662	31.979
B23	B23 mmu-miR-144-3p MS00032326	27.005	25.828	23.727	26.888	26.261	26.451	22.966	24.178	23.018	25.206	23.438	23.824	25.174	23.795	24.138	23.3	25.218	21.192	24.449	21.095	21.86	22.741	22.673	25.195	22.569	23.484	21.595	20.576	21.181	21.414	21.661	19.811	22.961	24.985	22.43	22.15	23.219	21.926	21.897
B24	B24 mmu-miR-145a-5p MS00001631	29.311	28.562	26.423	29.139	28.458	28.151	25.708	26.541	25.854	27.907	25.947	26.367	27.885	26.743	26.876	25.683	27.303	23.855	27.343	24.296	24.445	25.881	25.412	28.488	25.884	25.663	24.742	23.333	23.822	24.456	24.706	22.59	25.665	27.784	25.219	25.151	25.69	24.69	24.289
C01	C01 mmu-miR-145a-3p MS00011172	28.935	29.144	28.753	29.794	30.192	28.337	26.567	28.528	28.282	30.373	28.931	27.128	28.569	28.193	29.122	28.645	29.321	26.99	27.338	24.406	26.849	28.182	27.362	29.101	27.795	27.727	28.411	25.902	26.259	26.024	26.585	23.832	27.759	29.295	27.336	27.334	27.903	27.256	27.851
C02	C02 mmu-miR-146a-5p MS00001638	33.824	37.737	33.249	33.05	34.109	32.697	30.5	Undetermined	31.727	Undetermined	33.735	30.463	Undetermined	31.478	Undetermined	32.81	Undetermined	30.296	31.455	28.359	32.167	32.844	30.88	37.781	31.825	31.361	30.952	29.207	29.467	30.99	30.532	26.825	32.44	33.471	32.546	30.651	32.547	31.112	32.81
C03	C03 mmu-miR-146b-5p MS00001645	36.436	Undetermined	Undetermined	Undetermined	Undetermined	Undetermined	32.374	36.966	Undetermined	Undetermined	35.271	39.155	35.231	35.373	38.503	36.491	Undetermined	34.763	Undetermined	34.728	34.315	34.631	36.616	Undetermined	Undetermined	39.252	36.646	33.324	36.323	33.744	33.179	32.94	36.114	Undetermined	36.635	36.319	32.312	32.985	32.691
C04	C04 mmu-miR-146b-3p MS00011179	32.102	30.807	29.917	31.754	31.962	30.812	29.134	29.825	28.198	30.618	28.271	28.711	31.014	29.472	29.706	28.348	29.546	26.468	29.208	26.908	26.353	28.14	27.597	30.857	27.945	27.429	27.867	25.321	26.27	26.16	26.514	24.846	27.977	30.346	27.001	26.869	27.51	26.477	27.939
C05	C05 mmu-miR-147-3p MS00032333	32.165	31.802	29.083	31.616	31.797	32.613	28.518	30.484	28.012	30.531	30.968	28.506	31.981	29.572	29.477	28.394	29.961	26.277	28.844	25.338	26.459	28.086	27.661	30.455	27.581	27.249	26.182	25.264	26.151	25.836	26.213	24.595	27.918	30.808	26.969	26.59	27.493	26.42	27.698
C06	C06 mmu-miR-148a-3p MS00001652	28.935	28.156	26.652	28.507	28.453	28.784	26.249	26.989	26.246	27.939	25.826	26.385	28.968	26.813	26.759	25.887	27.426	24.818	27.762	25.471	25.791	27.011	25.97	27.609	26.091	25.851	25.388	24.208	24.434	25.491	25.424	23.553	26.814	28.144	25.403	25.99	26.096	25.598	26.395
C07	C07 mmu-miR-148b-3p MS00001659	Undetermined	32.797	31.123	Undetermined	33.116	34.258	28.416	31.499	29.816	31.587	29.465	31.688	33.314	32.45	32.64	29.578	35.009	28.094	32.942	27.696	28.738	31.468	29.632	32.478	29.171	29.627	28.703	27.535	26.694	27.887	28.956	24.87	28.683	30.768	29.298	28.104	29.724	27.9	29.355
C08	C08 mmu-miR-149-5p MS00001666	Undetermined	33.226	30.781	36.244	33.576	35.894	28.723	31.19	29.598	31.32	30.974	31.377	31.783	31.446	31.43	29.898	35.12	27.671	32.587	28.058	28.279	30.498	28.855	33.313	28.558	29.411	27.986	28.34	25.821	27.09	28.558	24.471	28.01	31.189	28.285	27.654	29.719	27.152	29.221
C09	C09 mmu-miR-150-5p MS00001673	29.37	27.669	25.869	29.985	28.117	28.66	24.35	27.292	25.461	27.163	25.763	26.511	28.474	26.745	26.72	25.594	27.717	23.962	27.434	23.963	24.664	26.593	24.804	27.308	25.777	25.613	24.69	22.969	22.279	24.347	24.674	21.916	25.404	27.348	24.346	24.892	25.021	24.232	26.171
C10	C10 mmu-miR-151-3p MS00032340	Undetermined	Undetermined	35.512	Undetermined	Undetermined	Undetermined	34.883	Undetermined	34.399	Undetermined	Undetermined	Undetermined	Undetermined	Undetermined	Undetermined	Undetermined	Undetermined	35.394	Undetermined	32.961	Undetermined	Undetermined	Undetermined	36.25	35.463	36.35	31.402	32.366	32.369	Undetermined	36.967	31.847	Undetermined	Undetermined	33.875	35.659	33.39	33	34.249
C11	C11 mmu-miR-151-5p MS00011207	Undetermined	39.068	35.45	39.812	Undetermined	38.893	32.992	33.302	35.945	36.223	37.295	32.778	Undetermined	35.257	34.377	33.388	37.448	33.519	33.684	32.278	32.752	38.074	32.434	37.428	34.33	32.37	32.83	32.175	32.319	33.174	31.69	30.587	33.526	35.497	33.316	35.352	33.221	34.734	33.163
C12	C12 mmu-miR-152-3p MS00001687	37.129	32.729	30.004	31.632	33.118	31.967	30.687	32.783	29.759	31.308	29.502	30.69	32.19	30.885	30.915	29.536	31.184	28.882	31.267	28.584	29.67	30.245	30.212	31.78	30.437	29.948	30.218	28.273	27.911	28.867	29.587	27.654	30.103	31.515	29.747	30.54	29.477	29.993	31.132
C13	C13 mmu-miR-153-3p MS00011214	30.556	31.021	28.138	30.207	32.535	30.124	28.788	28.595	29.639	29.946	28.687	28.379	31.445	29.15	28.275	27.67	29.799	27.513	29.872	28.171	27.242	28.708	27.977	29.735	28.169	27.881	28.479	26.456	27.186	26.855	27.544	24.516	27.948	31.445	27.202	27.498	28.364	26.828	29.069
C14	C14 mmu-miR-155-5p MS00001701	27.655	26.933	24.743	27.279	27.676	27.305	24.764	25.392	23.901	26.464	24.831	24.497	26.233	24.963	25.282	24.493	26.49	22.587	25.228	23.2	23.104	23.896	24.002	26.588	23.981	23.874	23.179	21.726	22.486	22.527	23.165	21.168	24.418	25.968	23.246	23.257	24.257	23.22	23.257
C15	C15 mmu-miR-155-3p MS00024255	30.83	29.995	26.935	30.523	30.999	29.671	26.474	27.794	25.997	29.293	27.253	26.611	29.184	27.321	27.806	26.635	28.944	23.534	26.967	24.255	24.478	25.894	25.503	28.496	25.464	25.178	24.563	23.143	23.408	23.961	24.365	22.136	25.75	27.556	24.291	24.377	25.708	24.303	25.304
C16	C16 mmu-miR-15a-5p MS00001281	Undetermined	30.325	28.947	32.879	30.43	32.397	27.76	29.489	27.489	29.327	28.987	30.22	30.419	29.903	29.819	28.078	32.693	25.998	31.244	26.63	26.56	27.995	26.812	30.24	27.241	27.524	26.454	26.639	24.224	25.636	26.311	23.426	26.28	29.243	26.201	25.677	27.199	25.603	27.504
C17	C17 mmu-miR-15b-5p MS00011235	28.26	30.831	27.268	33.171	33.165	26.795	25.434	28.824	25.911	31.938	30.365	27.647	26.45	28.117	30.856	29.435	28.769	24.642	26.075	24.264	24.07	23.67	25.675	30.358	28.462	27.249	26.727	25.512	25.306	25.774	22.896	22.394	25.279	28.522	26.519	24.244	26.438	25.616	22.647
C18	C18 mmu-miR-16-5p MS00005894	30.301	32.672	30.527	34.762	36.275	28.738	27.965	31.749	28.193	32.524	32.663	29.422	28.795	29.624	31.091	32.375	30.581	27.923	28.305	26.498	27.277	26.739	28.335	36.951	30.971	30.88	29.234	27.723	29.011	28.226	25.381	25.37	28.168	32.932	29.326	27.652	28.748	28.127	25.967
C19	C19 mmu-miR-17-5p MS00011256	24.594	23.59	21.486	24.458	24.928	24.37	20.834	22.64	20.28	23.23	21.253	20.917	24.214	21.378	21.486	20.486	22.749	18.2	20.477	17.132	18.258	19.744	19.807	21.827	19.245	19.243	18.157	17.293	17.666	18.216	17.979	16.866	19.453	22.513	18.397	18.448	19.762	18.004	19.717
C20	C20 mmu-miR-181a-5p MS00011263	30.167	29.639	27.402	29.664	30.303	29.716	26.543	28.351	26.474	28.903	27.222	26.948	29.462	26.948	27.57	26.319	28.558	24.763	27.125	23.513	24.807	26.387	25.995	28.576	26.135	25.61	24.569	23.88	24.275	24.705	24.577	23.513	25.852	28.616	25.292	25.117	26.403	24.845	26.148
C21	C21 mmu-miR-181b-5p MS00032368	32.779	30.782	26.636	35.553	33.565	31.268	26.843	28.133	28.089	33.228	32.475	28.332	26.572	32.964	29.862	31.83	27.581	24.992	26.648	27.65	24.388	23.904	25.469	34.885	30.649	28.391	27.626	25.658	26.863	27.245	25.578	25.989	25.175	28.312	27.558	24.526	26.156	27.731	22.774
C22	C22 mmu-miR-181c-5p MS00032382	28.774	27.483	23.157	31.449	29.132	28.088	23.809	23.931	25.679	28.549	28.166	24.109	23.291	28.633	25.802	26.713	23.73	23.112	25.054	25.959	22.399	21.856	24	29.944	27.441	26.118	25.246	22.729	24.761	24.981	23.431	24.296	22.918	26.475	25.299	22.354	24.68	24.946	20.548
C23	C23 mmu-miR-181d-5p MS00011284	21.57	20.9	19.379	21.433	21.767	21.729	19.371	20.002	18.151	20.694	18.739	18.745	21.35	18.894	19.185	18.388	20.278	16.988	18.469	16.116	16.927	17.834	18	19.951	17.818	17.719	16.708	16.261	16.966	16.579	16.851	16.095	18.111	20.124	17.325	17.17	18.137	16.924	17.815
C24	C24 mmu-miR-182-5p MS00011291	28.602	27.587	25.457	27.612	27.902	28.09	24.855	26.296	25.414	27.231	24.935	25.234	27.804	25.386	25.452	24.439	26.796	23.268	25.468	22.449	23.492	24.95	24.748	26.638	24.277	24.314	23.407	22.328	22.654	23.364	23.348	22.172	24.456	27.652	23.718	23.921	25.336	23.527	24.665
D01	D01 mmu-miR-182-3p MS00024297	30.405	30.932	29.087	33.319	30.367	30.124	27.771	31.054	25.648	31.54	29.973	29.152	27.464	26.82	30.464	29.984	28.997	27.591	26.599	26.872	26.94	29.7	27.75	29.961	29.567	30.201	28.086	26.589	26.479	27.629	23.03	25.967	28.616	31.288	27.089	28.568	29.706	25.649	28.516
D02	D02 mmu-miR-183-5p MS00001722	29.255	30.836	29.658	32.895	31.588	28.906	26.509	30.361	26.83	31.239	29.731	28.067	28.075	27.65	30.104	29.27	29.66	26.776	26.585	25.064	27.517	29.166	27.842	29.669	28.587	28.776	26.855	26.741	26.255	27.275	25.43	25.128	28.238	30.668	26.914	27.947	28.584	26.761	27.782
D03	D03 mmu-miR-183-3p MS00011298	Undetermined	35.938	35.697	36.739	Undetermined	36.308	35.884	35.203	35.481	33.394	35.858	34.766	34.43	34.363	Undetermined	Undetermined	Undetermined	35.962	34.471	33.174	36.893	35.929	Undetermined	35.903	39.632	35.765	33.787	33.646	33.565	33.669	32.482	34.381	34.448	Undetermined	33.473	39.007	32.625	31.749	35.898
D04	D04 mmu-miR-184-3p MS00001729	27.212	26.446	23.95	27.086	26.288	26.938	22.896	24.415	23.659	25.369	23.794	23.968	25.617	24.611	24.283	23.419	25.511	21.339	24.971	21.573	21.814	23.582	23.114	24.359	23.013	22.495	22.087	20.724	20.436	21.635	21.88	19.897	23.054	24.636	21.754	22.143	22.653	21.84	22.634
D05	D05 mmu-miR-185-5p MS00001736	28.657	27.819	25.625	28.857	28.275	27.648	25.522	26.165	25.124	26.797	24.891	25.892	26.958	25.959	25.921	24.967	26.512	23.121	26.255	23.251	23.397	24.986	24.161	26.117	24.831	24.399	23.63	22.271	21.888	23.109	23.576	21.121	24.333	26.225	23.378	23.633	24.28	23.267	24.111
D06	D06 mmu-miR-186-5p MS00032396	36.682	31.946	30.202	33.248	31.792	31.579	29.293	29.641	28.812	30.515	28.859	29.961	31.606	30.193	30.206	29.179	32.019	27.133	31.487	27.861	27.694	29.375	28.739	30.655	28.751	28.933	27.985	27.539	26.851	26.818	28.298	24.65	27.661	29.48	27.485	27.479	29.585	26.851	27.782
D07	D07 mmu-miR-187-3p MS00001750	28.457	29.392	26.095	30.722	30.686	28.064	28.752	27.541	26.919	29.694	28.814	26.914	27.451	28.564	28.962	28.635	26.991	26.273	28.919	26.672	25.823	26.264	27.446	30.934	29.744	28.225	28.468	25.986	28.761	25.924	26.579	25.615	20.949	28.88	27.945	25.548	27.447	25.627	25.466
D08	D08 mmu-miR-18a-5p MS00032431	28.743	27.781	26.139	28.223	28.051	28.651	25.615	26.556	25.652	27.885	25.656	26.249	27.455	26.181	26.309	25.564	27.006	23.102	26.532	23.96	24.872	25.766	25.624	27.868	25.588	25.387	24.493	23.504	23.572	24.364	24.697	22.97	25.552	28.117	25.001	24.918	25.75	24.66	24.772
D09	D09 mmu-miR-190a-5p MS00032438	27.703	26.47	24.314	26.895	26.797	27.317	23.788	24.938	24.324	26.252	23.965	24.371	25.945	24.539	24.584	23.785	25.564	22.309	25.162	22.088	22.948	24.022	23.79	25.757	23.743	23.443	22.644	21.6	21.887	22.692	22.864	20.91	23.658	26.266	23.272	23.21	23.977	22.804	23.27
D10	D10 mmu-miR-191-5p MS00001771	26.609	25.113	23.342	25.737	25.304	26.012	22.394	23.799	23.221	25.049	22.878	23.532	25.395	23.787	23.83	22.556	25.017	21.127	24.675	21.288	21.389	23.51	22.781	24.728	22.728	22.385	21.901	20.259	20.249	21.417	21.844	19.712	22.839	24.679	21.605	21.773	22.723	21.663	22.641
D11	D11 mmu-miR-192-5p MS00011354	Undetermined	Undetermined	Undetermined	Undetermined	Undetermined	35.535	32.706	Undetermined	32.629	35.039	34.2	33.288	37.735	34.84	38.599	34.927	33.571	31.952	33.622	31.648	32.339	33.71	33.067	Undetermined	33.131	33.745	31.672	30.615	30.373	32.318	32.591	30.806	32.778	37.144	32.174	31.583	34.691	31.274	32.505
D12	D12 mmu-miR-192-3p MS00024360	29.761	28.454	26.957	29.909	28.776	29.917	25.805	27.784	26.221	28.17	26.743	26.857	28.97	27.513	27.295	26.1	28.071	23.994	27.177	24.424	25.244	26.707	25.932	27.591	25.868	26.126	25.274	23.677	23.46	24.502	24.628	22.664	26.105	27.678	24.649	24.986	25.996	24.548	25.91
D13	D13 mmu-miR-193a-3p MS00001785	29.259	29.23	28.402	29.503	29.607	28.364	27.423	28.853	27.758	29.071	27.509	28.267	29.272	27.733	28.226	27.506	28.825	26.797	30.981	26.107	27.34	29.455	27.645	30.208	27.698	27.899	27.277	26.454	26.787	27.542	27.123	24.284	28.433	29.738	28.376	27.876	28.528	27.865	28.155
D14	D14 mmu-miR-193b-3p MS00011368	33.101	32.158	36.606	Undetermined	33.97	33.323	30.588	36.147	31.116	33.874	Undetermined	28.734	38.31	33.252	32.116	31.923	38.088	30.504	31.546	28.955	30.776	Undetermined	31.952	Undetermined	32.606	31.245	31.159	30.101	30.256	30.866	30.457	26.429	32.383	Undetermined	29.827	31.308	30.529	33.175	31.187
D15	D15 mmu-miR-194-5p MS00006090	29.945	30.846	27.11	30.837	31.681	29.688	26.755	28.227	27.232	29.945	28.45	28.315	27.763	28.963	29.103	27.709	28.589	25.135	27.59	25.007	24.925	24.803	26.179	29.529	27.573	27.127	26.281	24.629	24.699	26.197	25.02	23.994	26.092	28.983	26.495	25.118	26.769	26.339	24.167
D16	D16 mmu-miR-195a-5p MS00001792	26.479	26.614	23.417	27.768	26.747	25.492	23.241	23.905	24.283	26.475	24.604	23.595	23.25	24.642	24.64	24.178	23.72	22.22	23.993	22.326	21.694	21.622	23.468	26.879	24.192	23.716	23.199	21.475	21.887	22.86	22.395	21.501	22.54	25.712	23.57	22.367	23.819	23.021	20.913
D17	D17 mmu-miR-196a-5p MS00032515	33.757	31.578	29.057	32.775	32.531	31.172	28.449	29.177	29.813	32.819	30.408	28.789	28.871	29.283	30.204	29.801	28.58	28.064	30.161	27.65	27.229	27.562	29.219	33.212	29.775	29.743	29.215	26.893	27.708	28.636	28.415	27.14	27.978	31.008	29.163	28.225	29.595	29.193	26.39
D18	D18 mmu-miR-196b-5p MS00032522	25.53	25.351	21.469	26.462	26.183	24.517	21.638	22.462	21.602	24.981	22.95	21.876	21.688	23.113	23.357	22.314	22.6	19.68	21.529	19.762	19.382	18.857	21.172	24.619	21.802	21.322	20.467	18.97	19.649	20.351	19.525	18.947	20.205	23.251	20.932	19.452	21.206	20.434	18.336
D19	D19 mmu-miR-196b-3p MS00024479	29.311	28.336	24.969	29.472	29.217	27.763	24.868	25.852	24.912	28.217	26.502	25.371	24.978	26.549	26.69	25.926	25.534	23.158	24.91	23.203	22.585	22.468	24.306	27.985	25.35	25.217	24.099	22.578	23.124	23.698	22.913	22.244	23.475	26.453	24.594	23.131	24.708	23.964	21.273
D20	D20 mmu-miR-199a-3p MS00007889	29.097	27.619	25.244	28.876	27.594	27.88	24.685	25.931	24.408	26.736	24.896	25.518	26.923	25.465	25.898	24.947	26.957	22.688	25.534	22.174	22.974	24.666	24.012	26.774	24.239	23.813	23.091	21.922	21.92	22.778	23.217	21.145	23.97	26.286	23.721	23.512	24.246	23.415	23.683
D21	D21 mmu-miR-199a-5p MS00032529	33.903	31.671	30.506	33.601	34.48	32.424	30.122	33.07	29.504	31.439	30.148	30.599	32.209	31.809	31.488	29.971	32.165	27.928	31.293	28.164	28.458	29.724	29.359	32.265	29.847	28.699	28.677	27.339	27.222	28.475	28.408	27.129	29.542	31.799	29.121	28.978	29.363	28.767	29.293
D22	D22 mmu-miR-199b-5p MS00032536	27.747	26.629	25.259	27.504	26.965	27.442	24.999	26.271	24.925	26.477	24.63	25.367	26.318	25.376	25.593	24.835	26.268	23.195	25.663	22.886	23.607	25.345	24.424	26.811	24.623	24.101	23.52	22.697	22.864	23.593	23.765	21.644	24.543	26.328	24.477	24.4	24.968	24.2	24.308
D23	D23 mmu-miR-19a-3p MS00001302	29.594	28.222	25.901	29.457	28.383	28.759	25.189	26.524	24.91	27.512	25.386	26.178	27.602	26.166	26.634	25.191	27.446	22.936	26.424	22.732	23.504	25.484	24.734	27.607	24.661	24.17	23.453	22.298	22.653	23.705	23.584	21.787	24.682	26.699	24.387	24.062	24.712	23.85	24.108
D24	D24 mmu-miR-19b-3p MS00005915	32.789	31.775	31.832	32.781	32.367	31.793	29.928	33.363	30.54	31.97	30.696	32.479	30.581	32.069	31.35	30.435	32.133	30.073	31.645	29.577	31.188	31.557	31.372	33.156	31.656	31.336	29.838	29.624	29.544	30.275	30.284	28.713	31.479	32.003	30.448	30.394	31.324	30.75	30.951
E01	E01 mmu-miR-1a-3p MS00011004	32.764	30.335	28.408	30.975	30.183	29.983	28.319	29.281	29.088	28.834	28.357	27.766	29.821	28.673	28.992	28.478	29.333	27.094	29.41	26.412	27.649	28.425	28.102	29.85	28.37	28.229	27.363	26.388	26.995	27.547	27.423	25.38	27.754	30.325	27.584	28.27	27.546	28.172	27.54
E02	E02 mmu-miR-200a-3p MS00001813	31.889	31.518	31.124	33.871	37.616	30.758	30.182	31.196	31.321	31.677	33.286	31.412	31.609	30.201	32.928	30.804	32.486	30.665	31.23	30.19	29.585	29.694	30.637	32.215	29.994	30.396	30.165	29.954	28.628	29.006	28.41	27.457	30.128	30.939	29.818	29.985	32.973	28.009	30.914
E03	E03 mmu-miR-200b-3p MS00011417	Undetermined	39.736	37.508	Undetermined	34.549	Undetermined	Undetermined	36.203	37.922	Undetermined	37.061	33.586	34.304	Undetermined	37.062	33.908	38.647	37.344	36.396	33.279	33.687	39.302	Undetermined	35.425	39.205	37.019	37.103	32.958	33.118	39.103	33.595	32.449	33.171	37.517	32.474	37.872	34.891	35.971	36.56
E04	E04 mmu-miR-200c-3p MS00001827	33.643	32.112	31.634	34.348	34.743	32.705	31.334	32.972	31.752	34.238	32.352	33.136	33.576	32.616	35.422	31.522	31.995	30.739	32.514	31.474	30.152	31.932	31.436	31.409	30.924	32.349	30.792	30.967	29.424	30.319	30.527	27.941	30.13	31.921	31.187	30.927	32.519	28.875	31.782
E05	E05 mmu-miR-203-3p MS00001848	32.379	31.878	31.485	32.558	32.674	31.151	30.257	32.39	31.346	32.507	30.714	31.748	31.361	32.196	32.288	31.333	31.494	31.496	31.467	30.659	32.24	31.767	30.589	32.511	31.99	31.706	30.873	30.414	30.119	30.342	30.911	29.714	30.987	31.359	31.426	30.978	31.427	30.608	31.413
E06	E06 mmu-miR-204-5p MS00032557	33.873	35.214	33.642	Undetermined	Undetermined	Undetermined	32.183	35.788	36.617	33.444	33.626	32.608	38.197	Undetermined	33.574	33.476	39.3	32.919	Undetermined	31.965	33.675	33.176	Undetermined	35.527	33.714	36.914	31.965	34.181	31.255	30.547	33.814	30.124	32.415	34.308	31.589	31.917	33.513	30.765	Undetermined
E07	E07 mmu-miR-204-3p MS00024514	29.611	28.522	24.622	29.716	29.863	27.879	24.929	25.258	25.594	28.884	27.22	25.058	24.699	27.329	26.455	26.322	25.048	23.698	25.632	24.831	22.781	22.784	24.995	28.967	26.843	25.991	25.24	23.338	24.588	24.895	24.156	23.361	23.856	27.14	25.552	23.637	25.613	25.125	21.611
E08	E08 mmu-miR-205-5p MS00001862	29.647	29.952	26.91	30.349	29.348	29.193	25.944	27.24	25.938	28.849	26.701	27.094	27.965	26.902	26.981	26.382	27.908	24.002	26.765	23.679	24.482	25.581	25.676	27.909	25.564	25.351	24.401	23.368	23.923	24.178	24.732	22.781	25.438	27.77	25.632	24.931	26.114	25.017	24.502
E09	E09 mmu-miR-206-3p MS00001869	32.192	32.85	32.387	34.504	Undetermined	32.513	30.256	34.43	32.747	34.011	31.398	33.853	32.71	32.936	32.857	31.679	32.542	31.495	33.758	29.979	30.559	33.692	31.476	33.898	31.793	30.691	30.548	29.802	30.007	32.78	30.601	29.375	31.761	Undetermined	31.697	30.761	32.602	31.323	31.654
E10	E10 mmu-miR-206-5p MS00024528	33.071	32.257	31.575	33.675	33.862	32.944	30.3	31.606	30.276	31.652	30.942	30.785	31.441	30.593	32.687	30.611	31.217	29.777	33.883	29.116	30.663	31.996	30.727	36.04	31.036	31.887	30.997	29.132	28.502	29.748	28.91	28.39	30.513	32.558	29.497	31.129	29.432	30.756	31.24
E11	E11 mmu-miR-207 MS00001876	32.69	31.264	30.493	31.793	31.688	30.527	29.892	30.699	28.823	30.311	29.845	29.742	30.722	30.806	31.098	30.531	31.331	29.948	31.087	28.266	29.839	30.263	29.494	31.72	31.333	29.794	29.707	28.949	28.68	29.433	29.489	28.185	29.314	30.839	30.161	30.16	29.545	30.708	30.459
E12	E12 mmu-miR-20a-5p MS00001309	32.079	30.315	26.85	32.18	31.959	31.201	27.228	27.749	26.811	30.264	28.796	27.32	27.489	29.019	29.207	27.858	27.75	24.597	26.685	24.89	24.54	24.138	26.407	29.747	27.141	26.617	25.926	24.204	24.753	25.593	24.779	23.941	25.332	28.347	26.125	24.659	26.473	25.957	23.051
E13	E13 mmu-miR-20b-5p MS00001316	32.627	Undetermined	30.673	32.229	35.398	35.956	31.088	30.073	29.779	33.213	31.552	28.985	29.25	30.387	31.234	31.28	30.613	28.721	29.684	28.649	28.391	27.323	29.61	32.549	30.011	30.9	29.458	28.23	29.489	28.542	28.527	27.879	28.691	30.669	29.845	27.996	29.61	29.254	26.227
E14	E14 mmu-miR-21a-5p MS00011487	31.733	32.98	30.515	33.149	32.564	31.37	29.687	31.159	29.897	32.436	29.942	29.795	31.288	30.433	31.078	29.644	30.77	28.606	30.55	27.82	29.159	29.572	29.139	32.143	30.256	29.667	28.68	27.669	27.488	29.179	28.586	26.638	29.492	31.177	29.013	28.696	29.109	29.585	27.724
E15	E15 mmu-miR-21a-3p MS00011494	34.441	32.254	31.12	33.22	33.356	31.329	31.526	32.964	30.515	31.225	32.361	30.614	31.564	31.19	32.289	32.556	34.653	30.38	32.559	28.979	30.484	30.978	31.59	34.144	31.094	30.848	31.589	30.385	30.561	30.829	29.821	28.829	29.218	31.686	31.166	31.295	30.301	32.314	32.807
E16	E16 mmu-miR-210-3p MS00032564	32.258	31.374	29.431	34	32.797	33.764	29.422	30.301	30.211	31.318	29.919	30.555	30.287	31.483	31.201	29.704	31.396	27.658	30.454	26.071	27.713	27.761	28.626	31.086	28.74	28.482	27.475	25.897	26.615	27.108	27.802	25.526	28.247	30.675	27.638	27.471	28.412	27.928	27.685
E17	E17 mmu-miR-211-5p MS00001897	34.681	37.1	34.952	33.235	33.011	32.495	31.99	31.966	30.738	34.094	31.279	33.881	33.441	32.194	31.758	31.088	33.496	30.138	33.09	29.678	30.825	31.409	32.266	32.713	32.346	32.16	31.315	29.896	30.314	30	31.08	29.002	31.349	32.003	30.855	31.895	31.557	30.997	31.937
E18	E18 mmu-miR-214-3p MS00032571	24.389	24.612	22.936	25.417	24.879	23.591	22.588	23.129	22.17	24.193	22.814	22.648	23.354	22.912	23.092	22.542	23.538	21.109	22.871	20.989	21.098	21.775	22.285	23.791	22.222	22.312	21.228	20.5	20.941	20.992	20.693	19.726	22.182	23.503	21.679	21.48	22.215	21.255	20.839
E19	E19 mmu-miR-215-5p MS00001918	30.11	29.761	27.587	29.424	29.498	28.599	27.405	28.8	26.825	28.867	27.119	27.317	28.385	28.407	28.603	27.962	28.318	27.357	28.212	25.517	27.631	27.808	26.746	29.233	28.21	27.491	27.855	27.37	26.437	26.832	27.318	26.356	26.382	28.838	27.423	28.009	26.777	27.423	27.691
E20	E20 mmu-miR-216a-5p MS00032578	32.13	32.397	32.902	34.619	35.392	32.375	31.003	32.105	31.295	32.979	31.445	31.728	32.472	31.284	31.752	32.627	31.458	31.669	31.861	29.758	30.589	31.233	32.801	32.151	31.133	32.283	30.499	30.633	29.834	29.604	30.194	28.554	31.133	32.33	30.796	31.522	30.936	31.8	32.199
E21	E21 mmu-miR-217-5p MS00007966	31.002	30.274	27.012	31.332	30.247	30.697	27.766	28.185	30.39	30.363	29.433	27.917	27.486	29.324	27.587	28.451	28.015	26.558	28.503	27.209	26.119	25.898	27.944	31.482	29.162	28.371	27.473	25.919	26.85	27.112	26.401	28.039	27.329	30.774	27.908	26.367	28.378	27.383	24.981
E22	E22 mmu-miR-217-3p MS00024605	37.145	Undetermined	35.562	35.929	34.31	33.389	34.547	33.171	33.239	33.516	33.428	33.502	34.186	37.514	37.673	35.609	36.404	35.122	35.475	32.92	33.736	36.975	33.215	38.108	35.424	33.363	32.886	35.094	31.409	33.996	33.598	31.303	38.15	32.765	32.766	32.414	34.88	35.097	31.939
E23	E23 mmu-miR-218-5p MS00006118	33.935	30.523	28.345	32.934	30.568	31.513	27.459	29.498	27.162	29.998	28.875	29.309	30.119	29.382	29.411	28.451	30.379	25.737	29.267	25.936	26.908	28.152	26.911	29.809	28.39	27.224	26.738	25.378	24.638	27.96	26.253	24.41	28.012	28.955	26.686	26.993	27.565	26.091	27.921
E24	E24 mmu-miR-22-3p MS00001330	28.782	28.169	26.426	28.244	27.701	28.117	25.78	26.399	25.659	27.226	25.869	27.32	27.531	26.874	26.563	25.942	27.885	24.579	26.752	24.96	25.558	26.802	25.558	27.38	26.422	25.562	25.565	24.331	24.451	24.91	25.577	23.082	26.679	26.878	25.829	26.001	25.958	25.415	25.875
F01	F01 mmu-miR-22-5p MS00011522	28.568	27.432	25.421	28.396	27.343	28.457	25.159	26.139	23.388	26.68	24.751	25.335	26.771	25.456	25.375	24.88	26.54	22.48	24.386	22.339	23.135	24.583	23.545	25.265	23.652	23.931	22.59	22.124	22.325	22.344	22.483	20.706	24.211	25.527	23.251	23.189	24.087	21.905	23.958
F02	F02 mmu-miR-221-3p MS00032585	29.978	29.286	28.271	29.7	29.369	29.429	27.365	28.438	27.504	28.986	27.414	28.581	29.08	27.822	28.706	27.4	28.803	26.626	28.495	26.498	27.173	28.353	27.585	27.952	27.65	27.952	26.824	26.109	26.468	26.672	26.923	24.567	28.088	29.089	27.839	27.474	27.788	26.658	27.794
F03	F03 mmu-miR-221-5p MS00024626	30.144	29.754	26.53	31.369	30.778	30.16	26.993	27.96	27.307	30.114	28.676	27.21	26.894	28.735	26.538	27.465	27.71	24.959	27.796	25.681	24.686	24.663	26.851	30.016	27.206	27.062	25.879	24.553	25.103	25.49	24.829	23.987	25.94	28.528	26.208	24.931	26.628	25.674	23.68
F04	F04 mmu-miR-222-3p MS00007959	26.129	25.359	22.29	26.426	26.496	25.12	22.513	23.236	22.16	25.34	22.375	22.377	22.957	22.944	23.801	22.156	22.948	20.539	22.856	20.514	20.263	20.135	21.585	24.992	22.22	21.765	20.488	19.602	20.116	20.698	20.538	18.98	20.838	23.933	20.969	20.135	21.849	20.73	19.62
F05	F05 mmu-miR-222-5p MS00024633	30.604	32.497	30.478	33.472	31.871	30.087	29.55	30.467	28.733	29.949	29.605	29.582	30.332	29.5	30.01	29.852	29.282	29.32	30.417	27.236	28.544	29.771	30.192	30.731	29.523	29.429	28.502	28.353	28.125	28.142	28.551	27.333	28.097	29.163	28.793	29.32	29.506	29.35	29.107
F06	F06 mmu-miR-223-3p MS00032592	27.77	27.026	26.124	28.461	27.97	28.346	24.693	27.399	26.499	27.322	24.899	26.515	27.988	26.368	25.9	25.419	26.849	24.839	26.869	23.519	24.791	26.834	25.001	27.883	25.895	25.983	23.989	23.353	23.405	26.292	25.651	22.584	25.683	27.813	25.603	25.744	25.969	25.535	25.375
F07	F07 mmu-miR-224-5p MS00011536	33.394	39.317	33.289	Undetermined	36.991	33.539	31.598	34.066	31.963	35.381	32.91	32.658	35.579	35.678	33.773	32.781	32.788	31.279	30.596	29.592	31.002	32.152	33.203	34.844	32.103	32.307	29.871	30.535	30.229	30.992	31.138	29.643	31.562	33.591	31.8	32.176	31.346	31.182	32.541
F08	F08 mmu-miR-23a-3p MS00032599	29.658	28.876	26.774	29.504	29.587	29.281	25.818	27.597	27.526	28.537	26.45	26.961	28.505	26.978	27.279	26.318	27.78	24.758	28.302	24.408	25.396	27.008	26.504	28.407	26.243	26.263	25.178	24.218	24.291	25.453	25.809	23.005	25.814	28.554	25.921	25.915	26.768	25.654	26.363
F09	F09 mmu-miR-23b-3p MS00032606	26.601	27.206	26.171	27.365	27.122	25.816	25.555	25.901	25.296	26.898	25.652	25.564	26.419	25.855	25.607	25.598	27.87	24.194	25.684	23.724	24.434	25.449	25.116	26.241	24.934	25.394	24.144	23.489	24.157	23.682	23.994	22.981	24.726	25.682	24.633	24.605	25.312	24.383	24.313
F10	F10 mmu-miR-23b-5p MS00024661	24.516	23.302	21.294	23.745	23.145	24.395	20.253	22.07	21.101	22.757	21.098	21.69	23.307	21.643	21.844	20.708	22.911	18.704	22.259	19.115	19.365	21.156	20.29	22.171	20.456	19.972	19.605	18.175	17.868	19.236	19.522	17.438	20.543	22.458	19.535	19.703	20.571	19.48	20.425
F11	F11 mmu-miR-24-3p MS00005922	27.66	25.87	23.661	26.716	26.212	27.437	22.912	24.479	22.296	24.869	23.427	23.761	25.727	24.146	24.103	22.958	25.602	20.148	23.807	20.399	21.07	22.514	22.178	24.293	22.295	21.659	21.149	19.519	19.488	20.581	20.58	18.792	22.318	24.14	20.945	21.117	21.732	20.766	21.853
F12	F12 mmu-miR-25-3p MS00001337	29.468	28.162	25.617	29.415	27.932	29.074	24.316	27.437	23.984	27.12	25.187	25.858	27.479	26.113	26.346	24.779	28.135	21.58	25.561	22.115	22.256	23.951	23.755	25.49	23.95	23.249	22.778	21.125	20.6	21.958	22.291	20.118	23.659	25.396	22.258	22.329	22.953	22.278	23.216
F13	F13 mmu-miR-26a-5p MS00032613	29.617	28.879	25.601	30.493	30.381	28.529	25.682	26.784	24.469	28.617	26.478	25.932	26.388	26.762	27.249	25.977	26.599	22.242	24.536	22.419	22.253	22.618	24.074	26.85	24.243	24.558	22.906	21.637	21.76	22.793	21.922	21.475	23.487	25.872	22.83	22.107	23.386	22.621	21.249
F14	F14 mmu-miR-26b-5p MS00001344	Undetermined	Undetermined	Undetermined	Undetermined	Undetermined	Undetermined	35.278	Undetermined	36.218	Undetermined	32.991	Undetermined	Undetermined	36.162	Undetermined	33.682	Undetermined	34.763	38.763	37.731	34.843	Undetermined	33.91	Undetermined	Undetermined	Undetermined	33.137	35.939	35.876	37.166	34.826	34.498	34.517	Undetermined	33.942	37.275	36.847	35.976	Undetermined
F15	F15 mmu-miR-27a-3p MS00001351	29.522	28.642	25.635	30.249	29.411	28.419	25.44	26.772	24.521	28.055	26.54	25.882	26.053	27.155	27.397	26.049	26.532	22.403	24.57	22.488	22.533	22.282	24.073	26.638	24.297	23.986	23.128	21.868	21.858	22.913	22.142	21.469	23.597	25.882	22.959	22.224	23.505	22.719	21.522
F16	F16 mmu-miR-27b-3p MS00001358	Undetermined	31.276	29.789	32.991	31.764	33.186	27.685	30.163	28.571	31.383	28.798	30.604	31.991	30.426	29.84	29.463	32.471	26.524	32.107	26.97	27.538	29.212	27.844	31.28	27.718	27.982	27.171	27.557	24.805	27.161	27.522	23.834	26.872	29.721	27.339	26.446	27.812	26.838	28.559
F17	F17 mmu-miR-27b-5p MS00011571	32.995	33.098	32.633	33.083	32.546	31.567	31.862	31.628	29.978	31.617	30.878	31.553	32.65	31.989	31.798	30.825	31.144	30.376	32.689	28.898	29.815	31.107	30.827	31.813	30.726	31.54	31.385	29.977	29.879	29.7	29.698	28.435	29.674	32.511	29.959	30.57	30.121	30.876	31.727
F18	F18 mmu-miR-28a-5p MS00001365	32.274	26.571	25.339	29.784	27.63	28.126	24.304	25.179	24.741	25.772	24.564	26.48	26.948	25.862	25.69	24.755	27.823	23.682	28.552	24.513	24.359	25.78	24.448	26.975	25.438	25.08	23.784	24.675	22.325	23.705	24.593	21.163	23.399	26.003	24.322	23.418	24.722	23.179	24.982
F19	F19 mmu-miR-292-3p MS00006146	31.172	25.074	24.447	28.126	26.423	27.117	23.747	24.156	24.212	24.538	24.178	25.346	25.845	24.907	24.734	23.928	26.913	23.098	27.363	23.85	23.433	24.87	23.67	25.586	23.688	24.187	23.178	24.111	22.267	22.548	23.579	20.512	22.469	24.91	23.342	23.4	24.178	22.65	23.74
F20	F20 mmu-miR-295-3p MS00001995	33.728	37.785	32.075	Undetermined	36.984	32.833	31.901	33.668	33.139	33.621	34.307	34.202	35.771	32.489	36.149	32.798	35.031	32.544	34.783	32.306	32.756	33.417	32.325	35.465	32.542	33.184	33.896	31.589	30.732	31.447	31.287	29.855	34.416	36.775	31.117	33.91	30.643	30.857	33.741
F21	F21 mmu-miR-298-5p MS00002016	32.229	33.219	31.658	31.485	32.848	31.432	30.103	32.235	30.431	30.782	30.623	30.395	31.635	30.769	32.503	30.454	31.197	30.336	31.699	28.692	29.508	31.724	30.953	33.61	30.59	31.289	30.386	29.571	29.566	29.235	28.972	28.826	30.629	31.546	29.346	30.242	30.101	30.134	30.416
F22	F22 mmu-miR-29a-3p MS00001372	30.802	24.649	23.269	29.279	26.583	29.385	22.951	23.712	23.148	24.217	22.984	24.291	25.362	24.628	24.316	23.22	27.068	21.445	28.093	23.324	22.001	24.199	22.802	25.749	22.099	22.846	22.179	22.64	20.51	20.858	22.13	18.391	21.872	23.94	21.498	21.009	23.513	20.829	22.572
F23	F23 mmu-miR-29b-3p MS00005936	28.176	27.229	25.949	28.075	28.463	27.87	25.883	25.902	26.247	27.203	24.926	24.935	28.374	25.219	25.642	25.48	26.433	23.79	26.042	22.774	24.514	24.92	25.31	26.67	24.555	24.735	23.815	22.987	24.588	23.124	24.362	22.262	24.23	26.965	24.477	23.921	24.808	23.877	24.552
F24	F24 mmu-miR-29c-3p MS00001379	29.657	24.411	22.652	27.929	25.084	25.515	21.749	22.746	21.497	23.15	22.482	23.744	24.123	23.404	23.324	21.722	25.84	19.697	23.915	20.192	20.419	21.822	20.924	23.167	20.926	21.248	20.307	20.614	18.966	19.504	20.114	17.832	20.338	22.481	20.543	20.165	21.285	20.419	20.494
G01	G01 mmu-miR-301a-3p MS00011683	33.209	32.547	30.961	33.846	31.834	31.649	30.518	31.886	31.462	32.797	30.717	32.49	32.781	32.839	31.813	30.852	31.587	30.328	32.24	29.184	29.59	31.976	30.689	31.803	31.314	30.832	29.582	30.21	28.325	30.261	30.419	28.59	29.984	31.645	29.433	29.691	30.777	30.793	29.973
G02	G02 mmu-miR-302a-5p MS00011697	38.144	36.699	32.858	33.965	33.361	33.342	31.319	33.45	33.537	34.13	31.957	33.095	34.985	34.762	36.497	32.279	35.566	31.704	35.92	30.935	32.33	33.363	33.815	32.738	31.977	32.165	31.327	30.767	30.881	31.581	32.283	28.894	33.64	37.853	33.248	31.86	32.466	32.379	34.153
G03	G03 mmu-miR-302d-3p MS00002072	Undetermined	Undetermined	Undetermined	Undetermined	Undetermined	36.952	38.482	39.106	33.718	Undetermined	33.656	37.165	Undetermined	36.625	34.279	Undetermined	34.429	36.656	38.032	34.097	37.618	Undetermined	35.441	38.398	36.61	38.896	36.119	39.915	37.428	34.355	33.158	33.459	35.864	Undetermined	37.827	39.195	Undetermined	Undetermined	37.579
G04	G04 mmu-miR-30a-5p MS00011704	36.388	Undetermined	36.626	Undetermined	Undetermined	Undetermined	38.579	38.161	38.133	Undetermined	Undetermined	Undetermined	Undetermined	35.737	38.331	Undetermined	Undetermined	39.301	Undetermined	35.904	34.621	33.669	38.56	Undetermined	Undetermined	Undetermined	Undetermined	Undetermined	37.438	Undetermined	Undetermined	34.99	Undetermined	Undetermined	34.335	Undetermined	35.096	Undetermined	37.651
G05	G05 mmu-miR-30b-5p MS00001386	27.967	27.508	23.767	29.12	28.563	26.611	23.751	24.539	23.883	27.597	25.828	24.376	23.834	25.569	25.831	24.844	24.604	22.246	23.886	22.267	21.352	21.258	23.379	27.17	24.397	23.932	23.12	21.505	22.225	22.91	21.78	21.195	22.175	25.749	23.603	21.717	23.618	22.926	19.974
G06	G06 mmu-miR-30b-3p MS00011718	32.208	30.442	29.216	32.173	31.492	32.68	28.001	29.208	28.54	30.458	29.239	28.844	29.913	29.401	29.202	28.401	30.795	26.491	29.089	26.338	27.186	27.811	28.194	29.986	27.627	27.787	26.577	25.438	25.69	26.537	26.608	24.823	27.406	30.299	26.924	26.572	27.67	26.363	26.636
G07	G07 mmu-miR-30c-5p MS00011725	30.049	30.162	25.955	31.502	31.167	28.511	26.151	26.92	25.992	30.133	27.687	26.657	26.174	27.791	27.87	27.354	26.505	24.368	26.145	24.595	23.448	23.489	25.013	29.256	26.875	26.429	25.724	23.514	24.31	24.902	24.191	14.124	24.182	27.669	25.695	23.731	25.576	25.156	22.605
G08	G08 mmu-miR-30d-5p MS00011746	32.666	34.355	31.565	35.427	33.444	31.546	31.053	32.535	30.722	31.261	30.663	30.564	32.845	30.452	32.367	30.854	32.711	30.244	32.595	29.381	30.885	31.054	30.254	31.851	32.065	30.308	31.287	29.456	28.927	29.962	29.662	28.133	33.777	31.723	29.771	30.558	29.164	31.221	31.605
G09	G09 mmu-miR-30e-5p MS00011753	20.201	19.915	18.378	20.558	20.705	20.476	17.001	19.825	17.942	19.978	18.294	18.478	20.176	18.082	18.625	17.605	19.468	17.079	18.365	16.094	17.453	19.406	17.986	19.826	17.581	17.813	17.009	15.982	15.673	17.403	16.628	15.643	18.46	20.562	17.227	17.709	18.694	16.78	18.669
G10	G10 mmu-miR-31-5p MS00001407	28.842	28.961	28.822	30.126	31.458	28.729	26.618	28.942	26.192	29.205	27.799	26.845	28.344	27.311	28.372	27.599	28.474	25.718	25.93	23.802	26.382	27.394	26.374	28.878	26.318	26.556	25.932	24.655	25.123	25.433	24.917	24.114	26.872	27.746	26.725	26.358	27.329	25.94	27.208
G11	G11 mmu-miR-31-3p MS00011760	28.723	27.769	25.523	29.337	28.746	28.31	24.567	26.104	24.205	27.564	25.341	26.774	27.349	26.149	26.496	24.836	27.444	22.989	25.427	23.514	23.642	25.736	24.393	26.537	24.929	24.775	23.91	22.512	22.447	23.105	23.381	21.211	24.933	26.44	23.917	23.978	24.562	23.332	24.538
G12	G12 mmu-miR-32-5p MS00001414	31.83	36.195	32.585	38.234	36.701	33.493	32.415	33.309	31.279	32.188	31.396	30.72	34.195	31.831	32.448	32.178	32.853	30.492	32.19	30.594	31.004	31.612	31.301	33.924	30.859	31.529	30.848	30.342	31.358	30.009	30.459	29.301	30.885	33.127	28.477	30.874	28.404	30.703	30.635
G13	G13 mmu-miR-320-3p MS00011767	29.516	28.6	27.446	29.522	30.184	28.761	26.786	27.828	25.938	26.648	26.775	24.355	28.206	26.754	27.874	26.74	27.958	25.133	27.563	24.205	25.375	26.379	26.157	28.749	25.41	25.338	25.439	24.428	24.532	25.014	24.668	24.365	26.964	27.718	22.387	25.706	22.297	24.404	24.748
G14	G14 mmu-miR-322-5p MS00029218	26.538	25.418	23.714	25.597	25.21	25.878	23.819	23.867	23.118	24.956	22.903	23.508	25.263	23.565	23.544	23.278	24.628	21.366	24.324	21.426	21.842	23.098	22.416	24.544	22.684	22.078	22.181	20.76	20.81	21.447	21.896	20.268	22.846	24.277	22.311	22.393	22.582	22.395	22.293
G15	G15 mmu-miR-324-5p MS00006188	33.592	39.958	33.559	Undetermined	34.749	34.136	32.789	32.682	33.235	31.612	33.593	30.961	35.534	32.809	31.227	33.344	36.291	31.935	36.812	31.797	26.127	31.635	32.244	Undetermined	33.475	33.968	34.524	30.51	31.277	31.789	31.798	30.853	31.91	Undetermined	31.375	31.201	30.91	31.261	30.735
G16	G16 mmu-miR-326-3p MS00002107	32.488	32.556	31.309	32.28	33.289	33.811	32.844	32.733	30.94	33.101	30.679	30.767	32.122	30.915	31.54	32.537	31.79	29.482	13.103	27.737	29.775	32.297	29.659	31.8	30.441	30.643	27.962	28.028	28.555	28.965	29.121	28.397	31.968	33.609	29.585	30.802	29.538	29.486	30.264
G17	G17 mmu-miR-328-3p MS00032690	32.36	33.585	30.462	33.059	33.429	33.44	31.663	32.911	30.205	34.172	30.812	29.603	32.562	29.879	30.603	31.435	31.375	29.704	29.877	27.887	28.948	33.127	30.097	34.758	29.972	29.457	27.967	27.93	27.939	28.82	28.582	27.179	31.562	32.418	28.89	29.314	29.885	29.413	30.554
G18	G18 mmu-miR-33-5p MS00032697	29.987	29.656	27.549	30.095	30.076	29.287	26.016	28.244	27.652	29.301	26.74	27.791	30.23	27.359	27.802	26.764	28.251	25.951	29.119	25.402	26.785	28.389	27.152	29.773	27.296	27.474	25.8	24.547	24.418	25.954	26.225	23.736	27.449	30.264	26.499	26.662	27.65	26.145	27.365
G19	G19 mmu-miR-330-5p MS00011816	34.696	34.833	33.48	33.818	35.716	33.307	31.497	34.658	31.683	32.085	32.016	32.932	33.098	33.164	33.159	32.506	35.027	32.978	35.799	30.599	30.939	35.759	31.674	34.985	33.39	34.061	32.175	30.995	31.942	30.79	32.503	30.525	32.885	36.461	31.297	32.461	31.856	32.664	32.18
G20	G20 mmu-miR-335-5p MS00002142	Undetermined	33.939	33.331	33.466	Undetermined	33.726	32.08	32.503	36.647	35.633	33.734	Undetermined	33.878	33.114	35.148	32.637	33.489	29.868	32.705	30.196	32.368	31.705	31.929	Undetermined	32.166	32.142	31.915	29.834	29.204	31.004	30.385	28.618	31.897	32.918	31.16	30.761	31.825	30.519	33.209
G21	G21 mmu-miR-338-3p MS00002156	26.473	25.921	23.563	26.753	25.815	25.843	23.116	24.553	21.364	25.332	23.484	23.698	24.76	23.679	23.661	22.817	24.127	20.326	22.817	19.758	20.374	21.888	21.604	23.718	21.851	21.567	20.226	19.447	19.475	20.014	20.368	18.709	20.88	22.688	20.457	20.946	21.332	20.364	21.434
G22	G22 mmu-miR-339-5p MS00002163	30.447	29.585	27.401	31.741	30.242	29.737	26.224	28.226	25.951	29.719	27.121	27.407	29.482	27.01	27.596	26.234	28.568	24.396	27.577	23.883	24.776	26.761	25.623	28.004	25.847	25.463	24.641	23.661	23.5	24.608	24.749	22.661	25.649	28.797	25.197	25.238	26.135	24.928	25.639
G23	G23 mmu-miR-342-3p MS00002184	24.955	24.176	22.644	24.766	24.635	25.104	21.367	23.455	22.274	23.958	22.09	22.822	24.262	22.136	22.742	21.543	23.66	20.569	23.014	19.988	20.966	22.177	21.55	23.574	21.524	21.895	20.779	20.371	20.462	21.085	20.934	18.963	21.554	24.095	21.535	21.552	22.661	21.408	22.066
G24	G24 mmu-miR-345-5p MS00002198	31.005	30.778	29.521	31.666	33.634	30.87	28.274	29.291	28.084	30.364	28.004	29.102	30.365	28.882	29.476	27.649	29.874	26.779	29.37	26.336	27.202	28.552	28.515	29.647	27.762	27.952	26.839	26.242	25.745	27.269	26.829	24.92	28.089	30.446	27.456	27.358	28.106	26.942	27.708
H01	H01 mmu-miR-346-5p MS00032753	25.344	24.737	23.553	25.669	25.39	25.394	23.163	24.385	22.618	24.555	22.707	23.356	25.003	22.999	23.546	22.604	23.914	21.362	23.467	20.673	21.446	22.573	21.938	23.553	21.787	22.438	21.447	21.093	21.349	21.382	21.519	19.943	21.813	23.935	21.999	22.165	22.789	21.942	22.222
H02	H02 mmu-miR-34a-5p MS00001428	38.401	33.698	34.707	34.892	35.629	37.099	37.774	37.574	33.425	34.249	36.809	34.88	35.782	35.126	37.422	34.677	33.422	33.065	33.86	33.012	34.471	36.272	35.844	35.466	36.951	34.416	36.208	33.19	33.181	34.585	33.105	31.881	33.255	37.284	31.989	34.573	32.217	36.282	32.423
H03	H03 mmu-miR-34c-5p MS00001442	21.377	25.557	25.999	26.889	28.565	20.094	21.47	25.817	22.395	29.467	26.751	22.818	22.314	22.301	26.465	25.786	26.396	24.416	22.755	20.442	23.466	24.234	23.832	27.518	26.239	26.095	24.752	23.3	25.963	23.329	19.899	18.814	23.745	27.218	25.089	24.236	25.246	23.125	23.541
H04	H04 mmu-miR-34c-3p MS00011907	29.358	33.641	33.204	Undetermined	Undetermined	28.355	29.022	34.609	30.619	Undetermined	38.109	30.333	30.024	29.605	36.483	32.833	Undetermined	Undetermined	30.844	28.539	30.989	33.926	32.262	Undetermined	33.362	36.231	32.118	30.893	32.103	31.189	28.169	26.524	33.369	Undetermined	36.713	31.424	34.332	32.561	31.526
H05	H05 mmu-miR-375-3p MS00032774	28.489	27.133	26.627	28.032	29.773	28.59	25.406	26.458	25.632	27.469	24.864	25.648	27.65	25.709	25.55	25.183	26.309	23.997	26.816	22.974	24.237	25.127	24.844	25.706	24.69	25.382	23.438	23.708	23.991	24.022	25.109	22.51	24.305	27.571	24.26	24.431	25.18	24.542	24.728
H06	H06 mmu-miR-376b-3p MS00002261	31.373	29.997	28.649	30.138	31.672	32.047	28.092	28.751	27.362	29.564	27.514	27.941	30.491	28.1	28.935	27.425	28.8	26.221	28.933	25.513	26.419	27.517	26.664	28.685	27.159	27.286	25.523	25.451	25.729	26.537	26.591	24.659	26.789	29.187	25.99	26.275	26.65	26.419	26.684
H07	H07 mmu-miR-376c-3p MS00002268	22.879	22.309	20.776	22.61	22.533	22.314	20.328	21.125	19.778	21.665	20.504	20.73	22.457	20.684	20.732	20.183	22.141	19.012	21.307	18.968	19.658	21.194	20.282	21.7	20.132	20.611	19.408	18.508	18.519	18.771	19.372	17.336	19.83	21.718	19.367	19.659	20.57	18.772	20.334
H08	H08 mmu-miR-378a-3p MS00032781	30.764	31.69	30.988	32.474	31.988	30.945	30.402	32.749	29.872	31.533	30.353	30.101	31.867	29.853	31.245	30.429	32.07	27.899	31.383	28.226	29.492	31.576	29.751	31.153	31.101	30.843	29.697	26.903	28.662	28.383	29.11	26.441	29.21	31.535	30.435	29.952	30.19	28.963	31.157
H09	H09 mmu-miR-378a-5p MS00032788	22.115	21.44	20.333	21.897	21.957	22.401	20.212	20.924	20.152	21.213	19.729	19.728	22.253	19.908	19.919	19.572	20.769	18.783	20.604	17.999	18.754	19.975	19.685	21.376	19.153	19.598	18.338	17.845	18.519	18.547	18.769	17.532	19.548	21.904	18.964	19.191	20.269	18.456	19.687
H10	H10 mmu-miR-381-3p MS00032802	31.302	30.99	30.479	31.633	31.099	30.817	29.443	30.204	29.171	30.97	28.893	29.099	32.015	29.469	29.814	28.807	29.961	27.727	30.654	27.176	28.703	30.69	30.21	31.21	28.809	28.908	28.257	26.888	27.798	27.945	28.257	27.327	29.109	31.527	28.232	29.348	28.991	29.432	28.995
H11	H11 mmu-miR-383-5p MS00002310	24.164	23.127	21.261	23.667	23.695	23.658	20.72	21.986	20.113	22.56	20.679	20.947	23.301	20.96	21.312	20.23	22.615	18.692	21.128	18.319	19.218	20.658	20.232	22.065	19.722	20.012	18.654	17.965	18.186	18.684	18.984	17.218	19.66	22.166	19.201	19.317	20.161	18.599	20.111
H12	H12 mmu-miR-409-3p MS00011970	27.381	27.309	24.383	28.779	27.499	26.78	24.587	24.825	25.314	26.79	25.509	24.845	24.39	25.838	25.604	25.653	24.58	23.231	24.794	23.446	22.883	22.479	24.323	27.195	25.013	25.235	24.125	22.732	23.558	23.719	23.47	22.172	23.261	26.107	24.597	23.416	24.895	24.132	21.618
H13	H13 mmu-miR-423-5p MS00012005	33.542	34.737	33.885	33.587	34.598	31.893	32.687	33.373	32.28	32.395	31.444	32.509	31.844	32.465	35.202	32.535	31.957	30.837	32.475	30.802	30.882	32.667	32.665	32.829	32.45	32.778	30.411	30.682	30.859	31.336	31.761	30.146	31.457	32.727	32.496	31.971	30.799	31.566	33.014
H14	H14 mmu-miR-425-5p MS00012012	22.498	21.784	20.073	22.583	22.26	22.415	19.478	20.672	19.765	21.094	19.712	20	21.762	20.192	20.093	19.584	21.012	18.375	20.483	17.914	18.479	19.887	19.426	21.187	19.182	19.346	18.206	17.624	17.919	18.353	18.588	16.942	19.388	21.757	18.766	18.701	19.772	18.32	19.301
H15	H15 mmu-miR-429-3p MS00002366	24.232	23.605	23.502	24.304	24.07	23.159	21.386	22.555	21.933	23.231	21.09	22.262	23.39	22.114	22.036	21.706	22.165	20.539	22.878	20.285	21.422	21.952	20.759	23.349	21.557	21.74	20.185	19.456	19.872	20.096	21.047	17.872	21.157	23.439	20.664	20.541	21.758	20.13	22.5
H16	H16 mmu-miR-431-5p MS00002373	26.173	25.466	23.085	26.203	26.102	25.497	22.155	23.879	21.726	24.377	22.895	23.328	25.146	23.271	23.535	22.343	24.72	20.092	22.66	19.814	20.805	22.65	21.697	23.475	21.358	21.905	20.657	19.421	18.977	19.966	20.45	17.934	21.586	23.406	20.598	20.692	21.838	19.813	21.742
H17	H17 mmu-miR-433-3p MS00006272	34.866	31.311	32.059	31.886	32.678	31.2	29.276	32.118	29.94	32.838	30.64	29.763	31.221	30.187	31.821	30.563	32.767	27.78	31.44	28.073	28.994	31.723	29.911	32.196	29.976	31.2	29.411	26.177	28.146	28.365	28.984	25.722	28.903	30.115	30.689	29.445	29.595	28.091	31.584
H18	H18 mmu-miR-451a MS00002408	25.496	24.642	22.718	25.419	25.383	25.512	21.995	23.756	22.384	24.38	22.364	22.448	24.959	22.62	22.758	21.914	23.599	20.57	23.054	19.614	20.71	22.307	21.68	23.683	21.177	22.262	20.529	19.737	19.717	20.523	20.744	18.796	21.586	24.294	20.761	21.101	22.273	20.549	21.713
H19	H19 mmu-miR-467e-5p MS00012236	32.289	31.179	29.553	30.973	31.867	32.209	28.475	28.953	28.97	30.752	28.959	28.849	31.486	29.133	29.237	28.404	29.744	26.996	29.485	26.458	27.185	28.581	28.413	30.096	27.796	27.945	26.938	26.192	26.846	26.897	27.582	29.078	28.269	30.197	27.771	27.915	29.267	27.459	28.496
H20	H20 mmu-miR-484 MS00002499	26.249	25.956	24.453	26.246	26.335	26.268	23.873	24.988	23.908	25.759	23.686	23.795	26.149	23.665	24.32	23.536	24.881	22.541	28.076	21.567	22.839	23.89	23.472	25.418	23.241	23.387	22.184	21.618	22.236	22.454	22.53	21.569	23.527	26.165	23.085	23.095	23.895	22.424	23.756
H21	H21 mmu-miR-485-5p MS00006342	26.651	25.826	24.093	26.635	26.768	26.749	23.224	24.811	23.368	25.699	23.477	23.494	26.103	23.473	23.982	22.798	25.285	21.765	24.117	20.797	22.098	23.621	23.294	25.377	22.759	22.726	21.459	20.681	21.094	21.891	21.75	20.453	23.015	26.171	22.325	22.326	23.422	21.667	23.232
H22	H22 mmu-miR-493-3p MS00012278	32.96	31.904	31.149	32.157	31.91	30.647	30.183	30.743	29.794	31.443	29.893	29.725	31.625	29.983	31.895	30.515	30.435	28.707	31.414	28.318	29.246	30.517	30.108	31.999	30.073	29.403	30.132	28.412	28.806	28.464	29.394	28.203	29.297	30.318	29.4	30.36	29.532	29.269	30.462
H23	H23 mmu-miR-495-3p MS00032921	32.11	31.617	29.751	31.446	32.663	33.002	29.465	30.858	28.885	30.388	29.925	29.937	31.196	30.908	31.151	30.105	30.795	30.085	30.795	27.909	29.78	30.732	29.305	31.543	30.529	29.572	29.806	28.95	28.53	29.76	29.291	27.842	30.177	31.441	29.284	30.319	29.294	30.545	30.055
H24	H24 mmu-miR-497-5p MS00002569	28.504	27.111	25.011	27.312	26.985	28.096	24.602	25.583	24.096	26.491	24.563	24.967	27.397	24.972	25.313	23.967	26.504	22.423	25.371	22.368	23.508	24.278	24.409	25.765	24.38	23.72	22.986	21.634	22.206	22.8	22.596	20.916	24.6	25.787	23.137	23.381	23.991	22.806	23.889
I01	I01 mmu-miR-499-5p MS00002576	26.209	25.775	24.153	26.344	26.635	26.602	22.94	25.279	23.566	25.326	24.148	24.157	25.853	24.426	24.253	23.913	25.201	22.175	24.134	22.307	23.152	24.758	23.592	24.996	23.388	24.107	22.271	21.668	21.48	22.554	22.145	20.582	24.136	26.453	22.696	23.155	24.107	21.993	24.322
I02	I02 mmu-miR-503-5p MS00002597	36.687	32.706	31.073	34.252	38.489	32.186	31.143	32.234	30.49	33.196	31.741	31.084	34.296	31.922	31.181	31.636	33.274	28.755	31.191	28.612	30.558	31.422	31.5	32.128	30.667	30.71	29.419	28.653	28.021	29.331	29.508	26.944	30.631	32.787	30.432	30.013	31.405	29.653	30.606
I03	I03 mmu-miR-503-3p MS00012292	29.651	28.8	27.409	29.437	30.203	29.274	26.267	28.887	25.818	28.542	27.438	27.416	28.492	27.839	27.589	27.096	28.121	24.883	26.408	24.933	25.726	27.159	25.883	27.914	26.452	26.852	24.974	24.451	23.863	25.235	24.837	23.127	26.369	28.656	25.48	25.581	26.694	24.688	26.537
I04	I04 mmu-miR-541-5p MS00012341	33.759	37.576	31.77	33.284	32.971	37.547	31.401	32.38	31.72	33.305	31.953	31.704	32.086	31.856	31.563	31.722	32.927	30.23	31.977	30.524	30.219	32.266	31.341	33.244	30.907	31.331	30.123	29.193	29.909	29.772	30.312	28.424	30.95	32.691	31.354	30.863	31.503	30.28	31.093
I05	I05 mmu-miR-574-3p MS00032963	26.459	26.305	24.36	26.445	26.797	26.498	23.272	25.406	23.642	25.579	24.216	24.259	26.227	24.532	24.303	24.082	25.278	22.285	23.999	22.435	23.088	24.874	23.658	25.19	23.328	24.187	22.308	21.735	20.986	22.596	22.377	20.4	24.228	26.358	22.705	23.167	24.193	21.967	24.206
I06	I06 mmu-miR-598-3p MS00012411	32.624	32.471	30.627	33.61	35.922	37.33	30.846	31.151	30.64	29.472	32.95	28.392	31.612	31.471	32.958	31.092	33.405	30.376	31.789	28.635	31.224	32.208	32.92	32.437	31.522	28.847	30.809	30.735	31.14	30.367	29.397	31.937	31.618	34.407	27.826	33.513	27.42	30.223	30.253
I07	I07 mmu-miR-652-3p MS00012425	31.312	28.97	27.331	31.431	30.177	29.09	26.433	28.391	26.71	28.901	27.569	28.207	28.315	28.005	28.037	27.157	28.708	23.882	27.385	24.441	24.496	25.201	25.493	28.336	26.405	25.62	25.326	23.59	23.801	24.404	24.493	23.19	25.833	27.457	25.103	24.591	25.598	24.796	24.468
I08	I08 mmu-miR-744-5p MS00003045	37.004	Undetermined	33.452	39.746	34.382	31.713	35.587	35.121	32.366	38.287	33.025	33.09	Undetermined	39.838	32.571	34.772	34.964	33.499	38.179	32.127	36.736	35.34	34.33	38.809	37.097	33.276	33.435	31.798	31.931	34.473	33.795	32.869	33.016	33.712	34.118	33.632	32.638	38.678	32.962
I09	I09 mmu-miR-7a-5p MS00005880	Undetermined	33.641	39.071	36.755	Undetermined	Undetermined	37.587	34.989	39.947	35.489	32.923	33.554	34.796	Undetermined	Undetermined	34.673	37.197	38.761	37.657	33.192	34.808	Undetermined	34.93	38.583	Undetermined	35.444	32.37	38.404	32.93	32.805	34.782	32.942	35.252	Undetermined	33.84	Undetermined	32.163	34.42	35.509
I10	I10 mmu-miR-872-5p MS00012719	Undetermined	Undetermined	Undetermined	34.989	Undetermined	Undetermined	37.314	Undetermined	Undetermined	Undetermined	Undetermined	Undetermined	Undetermined	Undetermined	Undetermined	Undetermined	Undetermined	Undetermined	34.244	36.764	Undetermined	Undetermined	Undetermined	Undetermined	Undetermined	Undetermined	34.402	38.224	Undetermined	Undetermined	38.996	Undetermined	Undetermined	Undetermined	32.963	Undetermined	Undetermined	Undetermined	Undetermined
I11	I11 mmu-miR-880-3p MS00033103	35.782	35.013	32.985	Undetermined	Undetermined	35.319	34.352	34.825	34.3	33.959	32.699	33.551	34.663	33.989	34.511	34.44	32.982	33.333	33.519	31.319	32.196	33.092	33.763	34.537	35.882	35.456	32.91	31.927	32.322	31.583	33.562	29.729	32.893	35.809	31.155	33.166	32.004	32.475	34.516
I12	I12 mmu-miR-9-5p MS00012873	33.574	35.746	34.236	33.232	35.734	37.009	34.096	33.329	32.393	32.135	33.568	32.871	33.582	35.315	34.631	33.587	36.185	32.753	38.24	30.798	31.89	33.067	33.407	Undetermined	33.789	33.076	32.565	31.169	33.662	32.168	33.412	32.018	34.357	36.71	33.414	33.508	30.527	33.553	33.155
I13	I13 mmu-miR-92a-3p MS00005971	26.115	25.472	23.86	26.563	26.316	25.649	23.596	24.387	22.512	25.071	23.324	23.592	24.871	23.791	24.09	23.102	24.8	21.28	23.11	20.737	21.439	22.791	22.504	24.477	22.315	22.382	21.284	20.35	20.97	20.962	21.4	19.951	22.525	24.332	21.741	21.526	22.638	21.227	21.59
I14	I14 mmu-miR-93-5p MS00001449	26.938	26.39	24.745	27.724	27	26.319	24.116	25.201	23.473	25.782	24.144	24.357	25.621	24.377	24.647	24.138	25.306	21.98	24.076	21.509	22.159	22.812	23.508	24.924	22.934	23.358	21.906	21.606	21.674	21.878	22.012	20.39	22.841	24.673	21.987	22.282	22.889	21.785	22.306
I15	I15 mmu-miR-96-5p MS00001456	25.276	24.967	23.305	25.681	25.214	24.969	23.263	23.605	22.85	24.356	23.016	22.618	24.338	23.233	22.825	22.848	23.819	21.207	23.38	20.438	21.054	21.803	22.457	24.005	21.964	22.298	20.943	20.364	20.896	20.591	21.429	19.896	21.626	23.917	21.398	21.367	22.28	20.815	21.104
I16	I16 mmu-miR-98-5p MS00001463	33.71	33.747	33.523	Undetermined	33.298	33.327	31.938	33.698	32.437	32.177	33.739	33.566	33.572	39.415	32.71	32.334	32.119	31.823	Undetermined	30.208	32.671	32.939	31.968	Undetermined	33.577	32.675	31.396	30.505	31.159	30.575	31.206	31.546	31.22	Undetermined	30.927	33.256	31.949	35.94	33.741
I17	I17 mmu-miR-99a-5p MS00033117	26.458	25.859	24.149	26.588	26.511	26.097	23.855	24.37	22.727	25.143	23.732	23.77	24.94	23.915	24.403	23.368	25.112	21.536	23.501	21.367	21.866	22.776	22.544	24.864	22.607	22.793	21.774	20.962	21.6	21.393	21.87	20.532	22.875	24.425	22.343	22.002	22.819	21.645	21.782
I18	I18 mmu-miR-127-3p MS00001540	35.523	34.668	31.822	32.591	35.417	31.159	32.214	33.706	30.427	34.768	31.42	31.857	33.691	32.608	32.757	31.393	33.1	31.236	32.35	29.746	29.9	32.328	30.975	33.861	32.562	32.511	31.423	29.932	29.598	29.915	31.137	28.918	30.332	31.674	32.474	31.264	31.683	31.565	33.606
I19	I19 mmu-miR-296-3p MS00011613	27.255	26.591	24.646	27.617	27.429	26.411	24.405	25.284	23.123	25.984	24.088	24.566	25.923	24.744	24.913	23.692	25.449	21.766	24.274	21.275	21.86	23.142	22.963	25.147	22.957	22.911	21.772	20.782	21.475	21.871	21.981	20.288	23.293	25.563	22.355	22.241	23.079	21.765	22.244
I20	I20 mmu-miR-30c-1-3p MS00011732	28.079	27.594	25.657	27.926	28.715	27.459	24.769	26.54	26.145	27.649	25.646	26.331	27.124	25.934	25.857	25.42	27.121	24.53	27.182	23.851	24.712	25.813	25.478	28.096	25.795	25.542	24.555	23.57	23.69	24.423	24.69	22.598	25.819	28.183	25.418	25.173	26.293	24.736	25.009
I21	I21 mmu-miR-34b-3p MS00011900	32.11	30.392	29.824	31.415	31.712	34.619	27.802	30.314	27.659	30.789	29.497	28.805	30.735	28.166	29.084	27.949	31.341	27.44	27.156	24.759	25.987	28.894	27.226	30.631	27.064	27.759	25.67	26.263	24.947	26.703	26.453	25.246	26.354	30.399	27.255	27.178	27.92	26.677	27.053
I22	I22 mmu-miR-367-3p MS00002233	39.681	Undetermined	Undetermined	Undetermined	Undetermined	Undetermined	32.702	35.226	35.518	34.933	39.612	33.659	Undetermined	33.907	32.682	33.775	Undetermined	32.545	32.522	30.209	31.444	Undetermined	32.932	34.553	34.204	35.075	31.725	31.952	29.002	31.351	31.517	31.506	32.137	33.769	31.29	32.429	33.177	32.328	31.982
I23	I23 mmu-miR-677-3p MS00026355	32.109	33.091	29.507	33.735	31.534	33.402	28.681	30.371	29.75	30.94	30.169	29.99	30.149	31.584	31.319	30.221	30.304	27.725	30.66	28.926	28.197	28.407	28.087	30.628	30.359	30.171	29.381	27.415	26.87	28.073	28.258	26.214	28.542	30.715	28.338	27.961	29.188	28.499	27.743
I24	I24 mmu-miR-709 MS00033040	Undetermined	36.058	33.143	38.254	35.071	35.016	31.333	33.29	31.895	33.097	32.123	31.5	34.73	34.214	33.13	32.38	32.943	30.913	34.496	30.379	31.57	33.669	31.994	39.003	32.275	32.566	30.937	29.74	29.522	30.904	30.707	28.713	31.631	34.083	30.434	31.423	30.781	32.665	31.48
J01	J01 mmu-miR-714 MS00022323	23.623	23.276	21.901	23.427	23.012	23.855	21.621	22.014	21.616	22.598	21.398	21.713	22.902	21.849	21.742	21.249	22.243	20.164	21.808	19.888	20.523	21.347	21.102	21.925	20.98	21.177	20.331	19.883	20.655	20.474	20.411	18.926	21.741	22.99	21.321	20.994	21.91	20.788	20.823
J02	J02 mmu-miR-762 MS00016443	27.946	27.632	26.48	27.733	28.302	27.466	26.102	26.858	26.365	26.766	25.48	25.856	27.551	26.376	26.459	26.004	26.297	24.795	26.585	24.465	25.164	26.369	25.376	26.785	25.659	25.951	24.831	24.424	25.09	25.358	25.045	23.099	26.408	27.962	25.641	25.931	26.075	25.443	25.835
J03	J03 mmu-miR-1b-5p MS00023912	29.753	29.265	28.631	30.234	30.123	28.835	27.825	28.29	26.764	28.394	27.008	27.244	29.106	27.823	29.008	27.736	28.891	26.816	27.853	27.047	27.153	28.42	26.929	29.572	27.546	27.132	26.272	25.985	26.464	26.943	26.754	25.447	29.211	29.733	26.285	27.395	26.122	22.65	28.326
J04	J04 mmu-miR-212-3p MS00024570	30.645	29.94	27.792	30.203	29.791	29.103	27.382	27.977	26.675	28.725	27.437	27.771	28.21	28.278	28.246	27.46	31.99	25.411	27.781	25.044	25.943	26.557	26.812	28.914	26.965	26.867	25.885	25.163	25.569	25.428	25.757	24.34	26.531	28.604	26.523	26.298	26.645	26.342	25.787
J05	J05 mmu-miR-219-1-3p MS00024612	29.714	28.316	26.074	29.401	28.638	28.494	25.531	26.479	24.954	27.772	26.075	26.466	27.147	26.281	26.738	25.681	27.807	23.41	26.56	23.545	24.453	25.448	25.269	27.259	25.314	24.892	24.142	23.019	23.501	23.834	24.302	22.323	25.429	27.884	24.877	24.609	25.423	24.339	24.377
J06	J06 mmu-miR-219-5p MS00006125	36.938	36.191	31.845	36.93	33.308	34.571	34.154	32.815	31.812	33.206	31.243	33.563	35.217	33.373	36.603	32.638	33.931	32.22	33.57	30.359	32.227	32.832	32.798	35.5	33.901	32.963	31.685	31.088	30.936	33.633	32.755	30.524	33.457	34.935	33.859	33.178	31.695	33.92	32.868
J07	J07 mmu-miR-290-3p MS00011585	31.155	31.439	29.95	30.795	31.361	29.746	28.74	29.644	27.609	29.58	28.717	29.13	29.577	28.998	29.399	29.403	29.2	28.078	29.474	26.328	28.018	28.771	28.392	30.303	28.482	28.167	28.067	27.203	27.606	27.117	27.212	26.425	27.59	29.825	28.23	28.556	28.258	28.925	28.567
J08	J08 mmu-miR-335-3p MS00011837	30.08	29.721	28.196	29.737	29.617	29.898	28.192	28.059	27.284	28.645	27.775	27.642	29.409	28.152	27.815	27.666	28.135	26.064	27.622	25.286	26.082	27.144	26.785	27.976	26.929	26.929	26.104	25.579	26.239	25.469	26.505	24.678	26.373	27.584	26.359	26.47	26.37	26.142	26.569
J09	J09 mmu-miR-338-5p MS00032725	31.506	32.76	30.279	30.869	31.254	30.529	29.682	30.63	28.46	30.32	29.24	29.29	30.77	29.827	29.583	29.105	29.86	27.632	29.579	26.885	27.814	29.37	28.797	30.45	28.757	29.275	27.582	26.96	27.251	27.182	27.727	26.207	28.868	29.874	27.924	28.163	28.499	27.959	28.607
J10	J10 mmu-miR-377-3p MS00002275	32.259	31.57	30.75	31.978	31.518	30.325	29.186	31.288	28.104	30.206	29.178	29.088	32.33	29.913	30.898	29.599	29.724	28.334	30.254	27.156	27.789	29.397	28.477	31.758	28.682	28.909	27.771	26.896	26.856	27.213	28.25	26.714	28.488	29.673	26.625	28.74	26.496	27.796	28.986
J11	J11 mmu-miR-486-5p MS00029246	28.823	28.151	26.106	28.384	28.339	28.774	25.152	27.183	24.282	26.96	24.79	25.852	27.739	25.607	26.131	25.231	27.578	22.764	26.919	22.927	23.646	25.784	24.238	26.64	24.275	23.683	23.163	21.989	22.226	24.73	23.523	21.734	25.093	26.665	23.698	23.36	24.322	23.117	24.073
J12	J12 mmu-miR-1187 MS00021861	29.295	28.269	27.116	28.32	28.664	29.841	26.621	27.977	26.71	28.375	25.937	26.451	28.933	27.124	26.971	26.526	27.881	25.282	29.846	25.371	25.968	27.497	26.62	28.687	29.133	26.113	25.573	24.695	23.946	25.211	26.353	23.435	26.986	28.47	25.323	25.714	26.502	25.308	26.686
J13	J13 mmu-miR-1191 MS00014868	32.735	30.321	27.93	30.787	30.374	30.38	27.213	28.804	26.461	29.552	27.589	27.687	30.261	28.424	28.094	26.971	29.592	24.487	28.452	24.495	25.411	27.13	26.868	28.9	26.34	26.289	25.539	23.845	23.896	25.319	25.072	22.783	27.482	29.53	25.79	25.714	26.238	25.992	26.269
J14	J14 mmu-miR-1192 MS00032263	31.541	37.588	30.552	35.87	Undetermined	31.339	29.155	32.608	29.898	32.505	30.728	30.636	31.236	30.881	30.521	32.494	32.763	28.479	31.042	27.849	30.007	31.007	29.847	31.747	29.89	30.929	28.938	28.178	27.656	28.832	27.709	26.495	29.511	32.571	30.396	29.412	30.732	29.324	29.68
J15	J15 mmu-miR-1195 MS00032277	32.968	34.236	31.839	34.163	33.493	31.484	30.359	31.808	30.726	32.919	30.825	31.444	32.296	32.137	31.67	31.401	31.241	30.617	32.222	29.094	30.284	30.859	31.307	33.01	30.902	31.183	30.738	29.971	29.757	30.502	29.799	29.366	30.164	31.484	30.306	31.286	31.529	31.688	30.89
J16	J16 mmu-miR-1196-5p MS00032284	31.541	31.125	30.017	31.4	33.403	30.006	29.322	29.63	28.409	30.473	28.864	28.795	31.066	29.958	31.152	29.307	31.148	27.251	29.766	26.903	27.709	29.001	28.881	31.594	29.804	28.79	27.707	26.763	26.709	27.487	27.489	25.912	28.913	30.325	27.91	27.685	28.351	27.548	28.272
J17	J17 mmu-miR-1224-5p MS00011074	32.467	31.142	29.788	33.43	32.448	34.203	28.661	31.136	30.825	31.976	29.922	30.557	31.803	30.88	30.759	30.343	31.44	27.657	31.351	27.461	28.864	31.306	28.357	31.255	30.115	29.132	28.62	27.004	26.717	27.77	29.086	26.923	29.735	30.811	28.736	28.875	29.245	28.757	29.069
J18	J18 mmu-miR-1249-3p MS00024045	37.813	34.884	31.753	34.749	35.468	34.254	31.857	32.778	31.694	32.637	31.369	31.497	32.483	33.197	32.191	32.638	34.643	31.136	34.384	29.83	31.243	32.13	31.272	32.956	32.517	31.843	31.509	29.795	29.568	30.618	30.303	28.781	31.021	32.977	30.373	30.551	30.752	30.182	31.138
J19	J19 mmu-miR-1298-5p MS00024129	35.692	33.762	32.69	33.703	33.738	32.748	31.687	32.827	33.7	33.578	32.988	33.711	35.582	34.078	32.437	32.466	32.595	32.542	33.07	31.271	31.77	32.551	31.584	33.093	33.086	33.123	32.55	31.799	29.759	31.745	31.716	30.566	31.279	33.581	32.804	33.117	31.723	31.02	31.295
J20	J20 mmu-miR-135a-1-3p MS00011137	33.212	32.598	30.577	33.239	33.829	32.765	30.77	31.646	29.674	31.624	30.396	31.225	31.558	30.593	31.375	30.491	32.478	28.113	30.07	27.423	27.813	29.38	28.809	30.783	28.785	29.646	28.258	27.299	27.242	27.806	28.208	25.861	28.477	30.808	28.389	28.365	28.671	28.131	28.504
J21	J21 mmu-miR-136-5p MS00001582	31.637	31.172	29.89	35.837	31.522	30.608	29.19	30.084	29.772	31.493	29.452	29.642	30.705	29.908	29.633	29.248	30.948	28.265	30.168	27.898	28.585	29.911	29.216	33.196	29.182	29.387	28.551	27.317	27.484	28.224	27.979	26.494	29.517	31.731	28.881	28.471	30.718	28.158	28.832
J22	J22 mmu-miR-154-5p MS00032347	27.738	27.235	25.921	27.645	27.352	27.132	25.671	25.544	24.927	26.447	25.308	25.105	26.985	25.309	25.022	25.379	25.938	23.335	24.776	23.118	23.529	24.738	24.072	25.781	24.49	24.472	23.534	22.681	23.216	22.843	23.148	21.95	23.864	25.404	23.902	24.174	24.37	23.236	24.101
J23	J23 mmu-miR-16-1-3p MS00024262	31.576	31.93	29.711	30.765	30.495	30.568	29.323	29.558	29.831	29.9	29.124	29.576	30.61	29.965	29.573	29.279	29.696	28.381	30.78	28.115	28.484	29.559	29.284	30.506	29.95	29.156	28.46	27.835	28.392	28.368	28.511	26.643	29.002	29.992	29.543	29.11	29.197	28.5	28.841
J24	J24 mmu-miR-188-3p MS00011312	32.244	31.66	30.38	31.487	33.423	30.329	29.255	30.324	28.114	31.156	29.53	29.926	30.08	29.742	29.766	30.176	30.317	27.594	29.935	26.721	27.864	28.69	28.816	30.686	29.574	29.249	27.854	26.934	26.774	27.67	27.245	25.841	28.747	31.473	28.253	28.223	28.3	28.293	27.959
K01	K01 mmu-miR-188-5p MS00001757	29.675	30.815	29.733	30.177	30.395	28.738	28.401	29.184	27.847	28.867	28.609	29.068	29.735	28.14	28.932	29.272	28.921	27.378	29.311	26.197	27.286	28.352	28.269	29.597	28.354	27.852	27.681	27.196	27.256	26.861	26.984	26.627	26.962	28.433	27.676	28.352	27.894	27.773	27.968
K02	K02 mmu-miR-1895 MS00032410	31.698	30.956	27.307	31.422	30.692	31.158	26.969	28.732	26.19	29.961	27.499	27.877	31.259	28.293	27.806	26.98	29.38	24.833	27.373	24.627	25.821	27.65	26.581	28.384	26.774	26.174	25.384	24.529	24.74	25.288	24.833	22.968	26.569	28.223	26.436	26.097	26.731	24.97	26.738
K03	K03 mmu-miR-1900 MS00016667	33.44	35.771	31.312	35.208	35.655	32.911	32.947	33.603	29.668	33.796	32.441	32.812	31.729	32.367	32.674	31.73	33.108	30.6	32.61	28.903	30.26	32.447	31.29	34.67	31.914	31.525	29.691	28.747	29.114	30.232	29.019	27.929	30.911	32.508	30.764	31.36	31.182	30.223	30.781
K04	K04 mmu-miR-1901 MS00032452	31.794	30.939	30.782	32.433	32.709	30.826	29.897	31.225	28.877	29.188	29.937	28.438	31.393	30.087	30.782	29.85	31.256	28.901	30.087	28.232	29.691	30.276	30.233	30.906	29.115	28.752	29.114	28.825	28.117	29.062	28.429	27.866	29.532	30.885	27.177	29.948	26.946	28.776	29.137
K05	K05 mmu-miR-1902 MS00016653	Undetermined	Undetermined	33.606	Undetermined	Undetermined	38.412	Undetermined	Undetermined	35.191	Undetermined	Undetermined	Undetermined	Undetermined	33.788	Undetermined	33.493	Undetermined	37.803	Undetermined	35.891	35.509	Undetermined	36.967	Undetermined	Undetermined	Undetermined	34.98	33.988	33.287	38.62	Undetermined	32.457	34.318	Undetermined	38.602	Undetermined	36.805	33.438	Undetermined
K06	K06 mmu-miR-1904 MS00016639	30.596	29.749	28.529	30.922	31.204	29.696	28.567	30.822	27.317	29.972	27.802	28.859	29.247	29.25	29.533	28.158	29.197	27.324	29.206	26.461	26.397	28.28	28.575	30.089	27.174	27.642	27.982	26.761	26.617	27.367	27.198	25.554	28.24	30.341	27.971	28.322	27.807	28.171	28.146
K07	K07 mmu-miR-1931 MS00016870	Undetermined	34.252	33.32	Undetermined	Undetermined	Undetermined	Undetermined	Undetermined	31.89	37.681	34.285	36.08	Undetermined	Undetermined	32.879	33.285	35.401	31.596	33.702	34.198	33.296	Undetermined	32.21	34.957	32.748	32.759	31.807	30.849	29.431	31.788	31.975	29.55	33.003	33.242	31.608	31.841	32.407	31.669	30.949
K08	K08 mmu-miR-1934-5p MS00017199	28.444	27.837	26.682	28.414	27.981	28.282	26.039	26.684	26.556	27.572	25.769	26.563	28.3	26.482	26.473	26.165	27.245	25.127	27.516	24.772	25.312	27.037	25.761	28.127	25.556	26.107	25.142	24.417	24.725	25.261	25.44	23.236	26.369	28.269	25.869	25.975	26.588	25.537	26.275
K09	K09 mmu-miR-1936 MS00017024	38.231	33.194	30.262	36.379	33.284	32.593	29.435	30.574	29.678	33.171	31.649	30.218	29.57	31.923	31.2	30.848	30.593	27.932	29.863	28.152	26.663	26.955	29.639	32.384	30.58	32.383	28.918	26.691	27.928	28.443	27.535	27.227	27.827	30.905	29.522	27.21	28.934	28.985	25.942
K10	K10 mmu-miR-1940 MS00017031	Undetermined	Undetermined	35.323	Undetermined	Undetermined	39.213	32.65	34.191	36.128	Undetermined	35.115	Undetermined	39.139	33.937	33.875	35.302	Undetermined	Undetermined	Undetermined	32.677	Undetermined	34.434	33.22	Undetermined	Undetermined	35.611	Undetermined	32.864	37.525	34.8	32.751	32.592	39.462	37.005	Undetermined	32.96	34.414	36.435	32.386
K11	K11 mmu-miR-1945 MS00017066	25.501	25.056	23.632	25.202	25.19	25.319	23.268	23.491	22.189	23.959	22.746	23.314	25.047	23.298	22.973	23.021	23.844	21.082	22.764	20.799	21.435	22.81	22.548	23.271	22.011	22.159	20.794	20.458	21.101	20.693	21.187	19.451	22.252	23.36	21.413	21.478	22.313	20.54	21.893
K12	K12 mmu-miR-1953 MS00017122	24.485	24.141	22.635	24.984	24.922	23.712	21.549	22.954	20.493	22.308	21.564	20.578	23.554	22.266	22.934	21.67	23.161	19.784	21.683	20.067	20.23	21.376	21.167	23.336	20.529	20.491	20.197	18.911	18.635	19.66	20.27	18.511	21.305	22.104	18.257	20.305	18.633	19.648	20.391
K13	K13 mmu-miR-1957a MS00016961	37.918	Undetermined	36.858	Undetermined	Undetermined	37.453	33.933	35.565	34.122	34.994	34.678	32.908	34.984	35.907	36.104	36.715	38.601	Undetermined	39.896	32.433	32.243	34.998	33.972	Undetermined	34.109	34.45	33.553	34.95	39.141	32.505	31.897	31.646	36.592	37.651	32.932	Undetermined	32.116	31.813	35.586
K14	K14 mmu-miR-1963 MS00016975	37.695	36.085	32.61	32.644	34.719	33.51	31.556	33.376	37.213	37.551	32.964	32.348	35.824	34.191	33.772	33.126	35.423	33.1	34.963	31.195	32.683	34.79	34.205	36.644	34.24	33.582	31.963	32.586	31.579	32.654	31.273	30.598	32.748	32.405	31.6	32.85	32.26	32.536	35.904
K15	K15 mmu-miR-1965 MS00016828	25.278	24.98	23.748	25.552	25.288	23.993	22.851	24.412	22.291	24.626	22.422	22.816	24.708	23.227	24.235	22.774	24.075	21.278	23.627	20.644	21.705	23.501	21.698	24.648	22.626	22.327	21.604	20.443	20.578	21.344	21.214	19.727	22.341	23.623	21.216	22	21.408	21.627	22.371
K16	K16 mmu-miR-1968-3p MS00024458	28.074	27.203	24.604	28.758	27.844	27.331	24.014	25.586	24.777	26.609	24.514	24.554	25.362	25.096	25.562	24.375	25.324	22.982	25.518	22.504	22.952	23.821	24.244	26.961	24.376	24.193	22.987	21.655	21.766	23.697	23.144	21.139	24.159	26.907	23.338	22.974	24.376	22.937	22.734
K17	K17 mmu-miR-1971 MS00017157	26.277	25.939	24.161	26.656	26.622	25.936	23.614	24.752	24.714	25.724	23.625	23.92	25.348	24.127	24.443	23.565	24.726	22.692	25.192	22.135	22.738	24.079	23.937	26.187	23.644	23.628	22.516	21.527	21.98	22.725	22.784	21.001	23.995	26.233	23.172	23.236	24.388	22.731	23.127
K18	K18 mmu-miR-1983 MS00016884	31.287	30.756	30.68	31.193	32.07	30.549	29.888	31.77	30.302	28.426	29.48	27.619	31.513	30.281	30.264	29.68	30.471	29.376	31.242	28.495	30.094	30.505	29.481	31.859	30.559	29.688	30.039	29.015	29.406	30.094	29.836	29.222	30.381	30.169	26.658	30.11	26.229	29.094	26.003
K19	K19 mmu-miR-19b-1-5p MS00024493	29.793	29.604	26.926	29.798	29.333	29.011	25.871	27.516	24.729	29.472	25.533	26.766	28.433	27.618	26.902	25.492	27.21	23.809	26.638	23.743	23.96	25.953	25.1	26.516	25.564	25.12	23.99	22.66	22.43	24.75	23.728	21.43	25.356	27.312	24.51	24.269	25.309	23.684	25.629
K20	K20 mmu-miR-1a-1-5p MS00023891	35.069	31.521	30.104	33.713	32.218	32.658	28.326	30.905	27.528	31.882	29.148	30.179	32.223	29.495	29.934	28.33	30.462	25.828	29.248	25.902	27.166	28.402	27.469	29.136	31.715	27.481	26.552	25.18	24.231	26.329	26.171	23.85	27.948	30.113	26.33	26.888	27.079	26.451	27.759
K21	K21 mmu-miR-1a-2-5p MS00023898	28.514	27.318	24.654	28.338	27.586	27.582	23.768	25.612	22.697	26.491	23.979	24.478	26.834	24.868	25.166	23.625	26.184	20.926	24.225	20.804	21.523	23.167	22.995	24.429	22.74	22.58	21.604	20.149	20.146	21.364	21.15	19.094	22.945	24.904	21.452	21.668	22.321	21.278	22.875
K22	K22 mmu-miR-202-3p MS00011438	30.419	29.261	27.338	31.899	30.458	30.445	27.246	29.066	26.271	29.177	27.614	28.581	29.565	28.231	28.259	27.318	29.173	25.002	27.684	24.266	25.531	26.586	25.72	27.12	26.566	26.381	25.318	24.277	23.81	24.93	25.161	23.112	26.185	27.938	25.342	25.459	25.904	25.272	26.304
K23	K23 mmu-miR-208a-3p MS00024535	35.819	31.316	30.719	33.482	33.965	32.136	29.548	30.687	28.729	32.227	29.993	31.393	32.922	29.866	31.458	29.145	31.675	27.585	30.915	27.73	28.481	29.325	28.91	30.549	28.781	28.941	28.277	27.436	27.4	27.836	28.197	26.389	30.485	31.154	27.99	28.125	28.453	28.542	28.794
K24	K24 mmu-miR-208a-5p MS00024542	28.68	27.614	26.198	28.595	29.196	28.001	25.391	26.794	26.13	28.194	25.19	25.861	27.531	25.759	27.076	24.976	27.35	25.281	27.2	23.247	24.784	25.841	25.87	28.277	25.304	24.906	24.392	23.655	24.843	25.379	24.448	23.759	25.221	29.31	26.296	24.979	26.151	25.245	25.315
L01	L01 mmu-miR-208b-3p MS00011466	33.823	31.219	29.773	33.144	36.294	30.953	29.702	31.276	29.553	31.186	28.969	29.352	31.151	29.881	30.465	29.144	31.72	27.984	29.966	26.468	28.115	28.652	28.923	31.424	28.803	28.148	27.773	27.349	28.228	27.681	27.524	27.157	28.519	31.604	29.368	27.928	28.843	28.511	28.199
L02	L02 mmu-miR-2137 MS00021917	29.163	27.74	25.938	28.836	28.508	28.808	25.272	26.601	25.737	27.402	25.447	26.394	28.493	26.237	26.436	25.128	27.176	23.957	27.349	24.148	24.986	26.267	25.337	26.838	25.503	25.089	24.653	23.239	23.325	24.356	24.63	22.31	25.893	27.482	24.701	24.706	25.649	24.484	25.696
L03	L03 mmu-miR-2183 MS00017444	30.489	30.219	27.324	30.376	30.242	30.527	26.768	28.557	26.835	29.553	27.337	27.709	29.966	27.699	27.904	26.867	29.203	25.05	28.152	24.621	25.646	27.197	26.702	28.368	26.798	26.739	25.754	23.781	23.955	25.612	25.476	23.242	27.011	29.71	25.976	25.942	26.624	25.569	27.052
L04	L04 mmu-miR-24-2-5p MS00011550	26.672	25.88	24.372	26.604	25.915	26.968	23.517	24.928	23.944	25.765	23.935	24.606	26.561	24.571	24.512	23.77	25.43	22.333	25.31	22.64	23.76	24.638	23.746	25.092	23.795	23.708	22.804	21.518	21.883	22.714	23.137	20.618	24.078	25.544	23.239	23.491	23.807	23.11	23.505
L05	L05 mmu-miR-291b-3p MS00008029	35.809	33.493	33.53	37.262	39.953	34.197	32.561	32.862	31.545	33.502	32.527	34.307	39.005	34.31	35.293	35.831	35.864	32.875	34.976	31.711	34.176	32.643	33.15	33.535	33.789	32.441	35.156	31.993	31.778	32.812	33.355	32.104	31.8	36.664	31.828	31.33	31.754	34.918	32.24
L06	L06 mmu-miR-293-5p MS00011592	27.511	26.881	25.323	26.993	26.703	27.26	25.148	25.871	23.719	26.542	24.694	24.718	26.767	21.626	25.102	24.588	25.834	22.498	24.785	22.832	23.38	24.492	23.889	25.27	24.117	23.762	23.141	21.884	22.284	22.67	23.115	21.543	24.338	25.117	23.204	23.657	23.396	23.311	23.662
L07	L07 mmu-miR-294-3p MS00001988	29.923	29.577	27.637	30.101	30.079	29.472	26.752	28.892	25.538	29.48	27.358	28.26	29.841	27.489	28.363	26.564	29.089	24.024	27.026	23.843	24.791	26.323	25.487	27.518	26.277	25.621	24.913	23.411	23.473	24.641	24.577	22.286	26.419	28.089	25.229	25.533	25.719	24.872	25.814
L08	L08 mmu-miR-302a-3p MS00011690	30.323	28.613	26.121	28.965	28.862	29.089	25.614	27.579	25.388	27.975	25.928	26.47	28.826	26.815	26.543	25.6	27.766	23.544	26.945	23.484	24.502	25.819	25.336	26.81	25.833	25.252	24.006	22.614	22.715	23.853	24.135	21.981	25.456	27.246	23.866	24.339	24.864	23.744	25.661
L09	L09 mmu-miR-302b-3p MS00002058	25.824	25.694	24.936	26.141	26.223	24.855	24.246	24.837	23.485	25.276	23.495	23.696	25.285	24.016	24.791	24.12	24.47	22.78	24.12	22.394	22.947	23.791	22.976	24.998	23.386	23.26	23.658	22.135	22.408	23.233	22.874	21.191	23.634	24.452	22.541	23.336	22.604	22.667	23.196
L10	L10 mmu-miR-3099-3p MS00021959	28.52	28.156	26.606	28.846	28.353	27.484	26.161	26.735	24.949	27.644	25.795	26.372	27.482	26.385	26.582	25.847	27.153	23.533	25.869	23.413	24.479	25.323	24.832	27.03	25.477	24.842	24.229	23.401	23.656	23.382	23.953	22.7	25.174	26.557	24.652	24.569	25.003	24.415	24.541
L11	L11 mmu-miR-30c-2-3p MS00011739	27.341	26.731	25.241	26.916	26.876	26.015	25.11	25.38	24.776	26.01	24.602	24.837	25.667	25.125	25.404	24.589	25.38	23.306	25.299	23.318	23.698	24.548	24.395	26.009	24.624	24.34	23.763	22.942	23.557	23.685	23.56	22.211	24.635	25.932	24.462	24.185	24.636	24.118	23.437
L12	L12 mmu-miR-331-3p MS00002135	25.412	24.291	21.952	25.021	24.454	25.501	20.779	22.994	21.449	23.413	21.785	22.253	24.104	22.588	22.615	21.171	23.643	19.328	22.948	19.101	19.636	21.874	20.783	22.216	20.431	20.695	19.826	18.452	17.851	19.943	19.968	17.828	20.907	22.932	19.766	20.125	21.019	19.357	21.137
L13	L13 mmu-miR-341-3p MS00007931	30.202	29.311	27.543	29.799	28.567	29.809	27.145	27.81	26.483	28.56	26.89	27.37	28.715	27.442	27.841	26.578	28.248	24.816	27.225	24.369	25.118	26.367	25.651	27.122	25.791	25.745	25.22	24.468	24.451	24.898	25.215	23.756	25.911	27.491	25.577	25.557	26.413	25.259	26.241
L14	L14 mmu-miR-343 MS00032739	29.199	29.238	27.012	30.409	30.146	27.911	26.731	27.759	25.742	29.553	27.371	26.632	26.902	27.32	28.237	26.627	27.425	24.408	26.17	24.313	24.412	24.521	25.652	28.242	26.58	26.184	24.88	23.889	24.369	24.7	24.34	23.281	25.466	27.643	25.377	24.624	25.818	24.744	23.453
L15	L15 mmu-miR-344d-3-5p MS00025641	31.226	30.233	28.704	31.254	30.972	29.723	28.142	29.753	27.314	29.265	28.194	28.848	29.465	28.671	29.387	28.43	29.243	26.94	28.836	26.073	27.398	27.973	27.701	29.795	27.988	27.451	27.296	26.284	26.753	26.766	26.989	25.356	28.089	29.782	27.565	27.636	27.749	27.668	27.595
L16	L16 mmu-miR-350-3p MS00007938	32.265	32.149	29.958	31.857	32.438	29.378	29.898	30.441	28.634	30.428	29.236	29.472	31.429	29.729	30.72	30.195	29.896	29.59	30.316	27.518	28.927	29.932	29.398	29.388	29.744	30.498	29.118	28.483	28.409	28.074	28.813	27.893	28.197	30.647	28.798	24.944	28.557	29.851	30.143
L17	L17 mmu-miR-351-3p MS00025711	34.113	31.858	29.637	35.805	32.716	34.176	28.025	29.68	28.445	31.813	29.292	30.67	32.257	30.557	30.276	28.835	32.688	26.729	32.185	27.835	28.169	29.505	28.619	31.866	28.355	28.495	27.474	27.737	25.237	26.966	27.887	24.263	26.931	30.171	27.322	26.739	28.459	26.554	28.385
L18	L18 mmu-miR-361-5p MS00002226	29.038	28.599	27.056	29.92	29.298	29.202	26.22	28.516	24.528	28.281	27.212	27.166	28.677	26.939	27.899	26.018	27.845	24.076	26.77	24.094	24.931	26.085	25.312	26.838	25.79	25.935	24.743	23.5	23.216	24.565	24.449	22.341	25.955	27.327	24.586	25.617	25.331	24.604	25.582
L19	L19 mmu-miR-363-3p MS00025725	29.135	28.243	27.028	29.319	28.31	29.529	26.581	27.503	27.099	28.112	26.086	27.144	29.331	27.264	27.213	26.477	27.62	25.338	28.311	25.336	25.78	27.314	26.303	27.564	26.806	26.441	25.984	25.007	25.297	25.946	26.115	23.612	27.497	28.964	26.67	26.991	26.839	26.282	26.846
L20	L20 mmu-miR-363-5p MS00025732	27.078	26.703	25.06	26.735	26.125	26.867	24.648	25.356	24.21	25.788	24.456	24.881	26.687	24.859	24.787	24.45	25.574	23.079	25.269	23.312	23.484	24.631	23.787	24.863	24.265	24.28	23.511	22.668	23.392	23.114	23.637	21.652	24.665	25.457	23.961	24.304	23.986	23.713	24.128
L21	L21 mmu-miR-365-3p MS00032760	37.546	37.399	34.639	33.909	35.544	35.968	33.604	34.82	31.695	33.716	33.216	35.367	36.947	34.475	34.524	33.221	34.435	31.968	32.467	30.704	34.383	32.707	32.652	35.28	32.399	33.533	31.38	30.579	31.54	31.52	30.919	29.176	31.936	32.94	31.381	33.238	32.322	30.983	31.696
L22	L22 mmu-miR-374b-5p MS00006223	25.111	23.929	18.933	27.715	25.154	24.514	19.898	20.117	20.672	24.277	24.496	19.681	19	25.149	21.67	22.639	19.696	17.965	19.346	20.388	17.143	16.592	19.142	24.615	22.83	21.006	20.135	17.621	20.151	19.509	17.867	19.119	17.97	21.021	20.337	17.297	19.523	19.513	15.904
L23	L23 mmu-miR-376a-3p MS00002254	28.182	27.729	25.25	27.976	27.709	27.578	24.988	25.861	26.166	27.611	25.619	25.812	25.844	25.928	26.262	25.203	25.847	23.631	26.552	24.26	24.237	24.798	25.432	27.975	25.766	25.461	24.649	23.15	23.862	24.452	24.507	22.598	25.388	27.82	25.275	24.697	25.779	24.638	23.656
L24	L24 mmu-miR-379-5p MS00011942	31.985	30.771	28.538	31.754	30.977	31.688	27.218	29.358	27.567	30.527	28.856	28.859	30.629	29.073	29.941	27.809	32.191	25.842	29.091	25.835	26.665	28.299	27.729	29.543	27.904	27.217	26.608	24.926	24.582	26.17	26.301	24.083	27.812	30.274	26.826	27.08	27.777	26.641	27.779
M01	M01 mmu-miR-382-5p MS00032809	28.564	27.636	26.786	28.509	27.505	28.128	25.878	27.189	25.973	27.137	26.155	26.761	27.832	26.284	26.936	25.94	26.988	24.934	27.448	25.406	25.652	26.915	26.215	26.939	26.097	26.018	25.267	24.703	25.185	25.152	24.848	23.523	26.526	27.142	25.812	26.257	26.463	25.13	26.404
M02	M02 mmu-miR-410-3p MS00032823	27.14	27.17	25.149	27.364	27.755	26.795	25.251	25.122	24.313	26.609	24.963	24.951	24.888	25.238	25.323	25.451	24.96	22.874	24.193	22.717	22.863	22.617	24.047	25.881	24.276	24.27	23.309	22.642	23.518	22.991	23.172	22.111	23.589	25.465	24.173	23.383	24.259	23.588	21.659
M03	M03 mmu-miR-421-3p MS00032830	29.615	29.598	28.256	28.997	29.195	29.396	27.917	28.132	27.156	28.916	26.991	27.893	29.63	27.766	27.836	27.09	28.437	25.772	28.193	26.185	26.596	27.519	27.193	28.061	27.282	26.911	25.964	25.282	25.827	25.863	26.464	24.718	27.292	27.838	26.733	26.489	26.985	26.473	26.78
M04	M04 mmu-miR-423-3p MS00002352	33.798	33.385	30.497	34.254	Undetermined	35.988	30.601	30.188	32.462	31.923	33.593	30.259	29.019	38.878	31.568	32.695	29.665	30.492	30.19	31.089	28.927	27.996	30.551	36.334	33.575	31.388	32.952	29.976	33.52	30.724	31.648	30.565	29.412	32.287	32.37	30.242	29.79	31.221	27.784
M05	M05 mmu-miR-434-3p MS00006286	27.311	27.286	22.988	28.734	27.3	26.589	25.137	23.421	24.168	26.624	27.341	23.482	22.171	27.707	24.796	27.068	22.338	22.806	22.616	24.909	21.289	20.337	23.001	26.876	26.647	25.455	24.69	22.712	25.726	23.686	22.525	24.209	21.525	23.909	25.103	22.332	23.448	23.968	19.527
M06	M06 mmu-miR-434-5p MS00007994	Undetermined	35.247	Undetermined	Undetermined	Undetermined	Undetermined	32.865	37.411	37.65	32.695	34.752	Undetermined	34.039	Undetermined	33.948	32.756	Undetermined	32.994	39.741	31.197	31.154	33.952	32.105	Undetermined	31.804	33.313	31.528	34.75	32.789	33.525	32.345	29.689	36.725	34.324	33.706	33.568	31.786	33.289	33.374
M07	M07 mmu-miR-448-3p MS00025851	26.479	26.581	25.88	26.627	26.769	25.569	25.67	26.337	25.152	26.428	25.174	26.271	26.467	26.181	26.248	25.853	25.666	25.373	26.579	24.442	25.08	26.127	24.833	26.592	26.103	25.673	25.266	24.496	24.385	24.969	25.578	23.967	24.991	25.803	25.375	25.56	25.409	25.249	25.893
M08	M08 mmu-miR-448-5p MS00025858	26.294	26.312	26.71	26.332	26.222	25.384	26.286	26.544	26.131	26.425	25.526	26.256	26.333	26.364	26.33	26.391	25.457	26.374	26.527	26.286	26.115	26.497	25.398	27.076	26.232	26.473	25.97	25.188	25.975	25.977	26.521	25.371	26.015	25.693	25.879	26.259	25.922	26.108	26.309
M09	M09 mmu-miR-449a-5p MS00002387	32.301	31.133	29.81	30.847	31.676	30.949	28.896	29.948	29.398	30.562	28.645	30.243	31.777	29.46	30.443	29.044	30.321	28.284	30.382	28.241	28.31	29.862	29.269	31.487	29.573	29.112	28.922	27.423	27.657	28.468	28.651	26.518	29.556	31.401	28.588	28.918	29.616	29.429	29.27
M10	M10 mmu-miR-449b MS00012026	30.904	30.002	27.542	31.473	30.549	30.432	26.409	28.474	26.686	29.169	26.993	28.704	28.245	27.779	28.669	26.572	29.346	25.304	28.141	24.956	26.055	28.375	27.242	28.215	26.617	26.519	25.678	24.64	24.776	25.575	26.46	22.897	27.362	28.595	26.525	26.592	27.232	26.228	26.506
M11	M11 mmu-miR-449c-5p MS00012033	26.301	25.817	24.297	27.427	26.289	27.248	23.766	25.148	23.55	25.574	23.756	24.02	26.376	24.253	24.198	23.605	25.119	21.941	24.496	21.366	21.994	23.863	23.231	23.569	22.708	23.604	21.976	21.383	21.696	21.8	22.172	19.886	23.26	25.363	21.927	22.697	23.371	21.642	23.296
M12	M12 mmu-miR-450a-5p MS00025886	31.885	29.618	27.794	32.607	32.543	32.391	27.558	29.549	26.816	30.797	27.751	27.618	30.601	27.794	28.922	27.072	29.416	24.963	28.766	24.531	25.333	26.563	26.89	31.894	26.659	25.903	24.649	24.375	23.975	25.282	25.339	23.503	25.84	29.582	25.394	24.919	27.43	25.8	26.731
M13	M13 mmu-miR-452-3p MS00025893	33.92	34.182	36.26	34.565	36.179	33.376	33.389	35.706	33.957	34.638	33.178	33.267	35.967	35.095	34.137	36.408	Undetermined	32.764	Undetermined	31.479	35.19	33.7	34.169	36.557	34.131	33.001	33.246	32.87	31.822	34.668	32.672	31.609	36.239	38.43	30.541	35.089	30.59	36.456	32.401
M14	M14 mmu-miR-452-5p MS00025900	33.644	38.566	33.189	35.5	35.837	33.166	34.289	32.637	32.391	33.713	32.486	33.364	33.838	35.537	32.755	33.691	32.911	34.64	36.131	31.474	33.521	35.987	32.454	38.28	33.557	34.466	33.892	32.167	31.481	32.486	33.85	31.295	32.377	34.552	33.36	34.081	36.226	33.346	36.72
M15	M15 mmu-miR-455-3p MS00008099	35.118	35.04	33.968	39.262	39.428	33.789	33.582	33.908	34.392	35.074	33.727	36.34	Undetermined	34.92	34.124	33.966	34.948	31.109	35.499	31.398	32.714	34.277	31.76	36.022	32.114	33.686	31.664	30.413	30.674	33.076	31.761	28.555	31.887	Undetermined	32.308	31.922	32.601	31.863	32.978
M16	M16 mmu-miR-466d-3p MS00012159	34.248	33.668	30.264	34.297	35.868	32.007	30.434	30.88	29.278	31.887	31.517	30.908	30.915	30.591	30.871	30.116	31.801	28.5	30.081	28.193	28.584	28.987	29.582	32.204	30.812	29.864	28.815	28.293	28.377	28.735	28.202	27.153	29.17	30.579	29.132	29.57	29.409	29.113	28.473
M17	M17 mmu-miR-466h-5p MS00012201	32.451	30.61	29.689	31.684	31.567	31.232	29.599	30.156	29.455	30.692	28.819	28.953	32.226	29.471	29.254	29.328	30.582	27.467	29.775	26.196	26.72	28.513	28.301	30.314	28.767	28.37	26.728	25.49	27.196	26.334	27.108	25.92	28.222	30.059	27.428	27.323	28.489	27.944	27.196
M18	M18 mmu-miR-468-3p MS00032907	31.3	32.601	30.145	31.791	32.008	31.263	28.97	29.711	28.386	30.983	29.37	28.981	30.43	29.477	29.566	29.958	30.308	28.224	29.442	26.494	27.676	28.244	28.881	30.419	28.583	28.621	27.493	26.839	27.456	27.267	27.059	25.941	27.781	30.507	28.273	28.436	28.288	27.63	27.989
M19	M19 mmu-miR-470-5p MS00012250	35.45	37.307	32.617	36.689	38.537	32.887	30.813	33.241	32.786	32.738	31.356	31.913	33.292	32.199	33.342	32.819	32.263	31.154	36.57	30.769	31.067	33.757	31.793	34.863	32.918	32.83	30.856	30.625	30.708	29.947	30.738	29.955	30.662	33.251	30.687	31.509	30.809	30.294	31.511
M20	M20 mmu-miR-483-5p MS00012264	32.978	36.179	37.806	35.539	35.79	34.964	32.798	36.251	35.146	34.533	33.447	36.208	35.626	36.07	33.481	33.592	35.05	32.658	34.362	33.174	32.681	37.67	32.213	38.557	32.687	34.465	33.648	33.703	32.378	30.84	35.36	32.212	31.649	34.946	32.213	32.92	32.994	31.923	35.351
M21	M21 mmu-miR-483-3p MS00008022	Undetermined	37.158	31.525	37.56	32.893	35.532	30.823	32.744	32.445	32.811	31.2	32.162	32.682	32.7	31.671	30.707	32.697	30.168	33.996	31.21	30.835	33.748	31.876	32.982	31.6	31.859	30.132	30.545	31.178	30.149	31.015	29.326	30.984	39.153	30.709	32.165	30.374	29.478	31.799
M22	M22 mmu-miR-490-3p MS00032914	38.485	35.357	36.681	Undetermined	35.537	34.476	32.786	33.623	33.606	35.58	35.035	32.79	Undetermined	32.561	38.369	33.644	38.328	33.873	38.124	31.885	34.158	35.4	35.829	33.727	34.433	32.898	32.452	32.776	32.125	31.445	31.04	30.782	36.373	35.36	32.457	31.862	32.414	34.288	34.894
M23	M23 mmu-miR-490-5p MS00026019	39.158	35.977	36.215	33.143	Undetermined	34.773	32.002	36.241	33.14	32.701	33.522	31.628	Undetermined	33.142	37.274	32.793	34.951	31.482	36.856	29.838	32.992	34.749	32.318	32.469	33.279	32.328	32.487	30.777	30.522	31.96	31.099	28.977	31.777	33.361	30.442	34.496	31.201	31.772	31.364
M24	M24 mmu-miR-491-5p MS00002541	36.237	33.087	31.653	34.231	33.412	33.655	30.119	32.241	31.648	33.659	31.088	32.156	35.255	32.906	31.954	30.599	31.72	31.056	34.954	30.438	31.51	31.271	31.599	34.794	32.187	31.888	30.901	29.781	30.958	30.217	31.452	28.707	31.129	34.42	30.999	30.929	31.265	28.673	31.824
N01	N01 mmu-miR-496a-3p MS00002562	Undetermined	38.648	35.099	Undetermined	36.467	Undetermined	31.253	34.058	33.625	Undetermined	32.539	31.421	Undetermined	33.878	32.506	32.814	32.801	30.446	Undetermined	30.427	32.204	31.448	31.795	34.238	32.099	31.711	29.48	29.593	29.269	29.562	31.245	28.451	31.395	Undetermined	31.585	31.881	32.791	28.699	30.653
N02	N02 mmu-miR-500-3p MS00008064	32.709	31.245	28.142	25.896	Undetermined	31.214	25.64	29.123	29.499	32.161	29.124	29.056	32.44	29.878	29.909	28.371	32.477	26.705	31.921	24.845	29.398	31.302	27.526	27.887	28.318	27.53	27.59	24.583	24.794	27.21	25.884	23.028	28.02	30.105	25.029	28.11	25.982	26.453	28.755
N03	N03 mmu-miR-501-3p MS00032928	Undetermined	33.734	30.98	31.605	Undetermined	33.528	30.657	33.919	34.129	Undetermined	31.591	32.072	Undetermined	Undetermined	33.395	31.795	34.617	30.017	Undetermined	30.125	33.435	32.769	29.781	31.197	32.136	31.727	31.847	28.786	31.902	30.658	29.346	27.491	31.063	37.428	29.303	31.156	30.196	29.993	31.662
N04	N04 mmu-miR-501-5p MS00032935	34.682	33.886	32.06	29.86	Undetermined	35.318	29.85	32.946	33.008	35.66	31.929	31.838	32.693	37.015	32.908	30.812	32.855	29.09	33.371	27.761	31.222	31.278	28.866	29.805	32.244	33.894	31.996	27.089	28.521	28.977	28.227	25.606	30.676	31.578	27.643	30.13	28.416	28.161	30.673
N05	N05 mmu-miR-504-5p MS00012299	Undetermined	Undetermined	Undetermined	Undetermined	35.507	34.368	32.125	Undetermined	Undetermined	38.516	36.068	Undetermined	Undetermined	39.686	Undetermined	Undetermined	Undetermined	33.334	36.56	34.503	35.177	Undetermined	36.265	33.174	37.802	39.343	33.607	32.597	30.873	Undetermined	35.395	30.635	33.579	Undetermined	39.159	33.471	33.454	30.995	Undetermined
N06	N06 mmu-miR-505-3p MS00002604	32.985	31.212	29.645	26.86	33.938	30.282	26.685	30.543	30.354	32.002	31.349	29.606	32.457	30.932	31.444	28.726	33.492	27.001	32.372	25.704	30.231	31.183	27.466	29.176	28.905	27.67	28.944	24.98	25.597	27.723	26.376	23.635	28.641	30.371	25.593	28.512	26.406	27.151	29.351
N07	N07 mmu-miR-532-5p MS00002611	34.346	32.769	32.488	31.402	Undetermined	32.907	30.806	32.485	33.941	34.361	35.478	34.802	33.535	33.009	33.329	33.481	39.086	30.087	37.27	29.297	32.336	35.404	31.365	31.767	33.02	32.739	31.402	29.157	30.018	31.343	30.439	30.848	31.277	31.8	29.267	33.17	30.405	30.816	32.75
N08	N08 mmu-miR-539-3p MS00026110	39.928	34.109	32.497	36.715	34.681	34.808	31.677	32.824	32.271	33.943	30.656	33.602	33.373	32.854	32.569	31.919	34.214	31.654	37.079	30.626	32.701	32.984	31.457	33.64	33.477	32.515	30.952	30.287	30.487	30.73	31.439	29.933	32.351	34.346	31.779	32.532	31.078	30.869	33.579
N09	N09 mmu-miR-539-5p MS00026117	32.803	32.69	30.394	34.778	36.414	33.565	29.422	31.485	29.304	32.249	30.496	30.086	30.824	31.921	31.101	29.849	30.848	27.45	30.277	27.595	27.858	28.531	29.249	32.74	30.125	28.95	28.265	26.932	27.334	27.889	27.74	26.376	28.672	33.236	28.587	28.313	28.86	27.691	27.86
N10	N10 mmu-miR-540-3p MS00002625	31.877	29.852	27.908	31.317	30.585	30.505	27.504	28.617	27.484	29.526	27.668	27.485	30.849	27.58	28.121	27.512	28.914	25.663	27.954	25.455	26.123	27.585	27.056	28.321	27.098	26.838	26.242	25.243	25.774	25.989	26.182	24.093	26.991	29.231	26.553	27.057	27.303	26.131	27.179
N11	N11 mmu-miR-540-5p MS00012334	30.404	28.455	26.722	28.983	28.701	29.216	25.204	27.968	25.798	28.15	26.244	26.476	28.821	27.134	27.105	25.938	28.206	23.203	27.905	23.76	23.784	26.316	25.325	27.415	24.885	25.194	24.143	22.663	22.211	24.327	24.419	22.135	25.86	27.153	24.239	24.344	25.316	24.131	25.706
N12	N12 mmu-miR-542-5p MS00006370	28.963	27.95	26.272	28.546	27.977	29.337	25.477	26.769	25.809	27.453	25.606	26.349	28.425	26.29	26.696	25.448	28.534	24.137	28.424	24.193	24.349	26.468	25.273	28.046	25.402	25.348	24.628	23.458	23.559	24.816	24.851	23.228	25.945	27.947	25.005	25.158	25.554	24.904	25.957
N13	N13 mmu-miR-546 MS00002646	33.673	34.182	33.779	37.016	35.216	33.177	32.681	35.953	32.417	32.878	32.925	32.419	32.79	33.771	33.535	33.428	32.814	32.852	33.861	30.313	32.7	32.995	32.602	35.327	33.299	32.583	32.262	30.389	30.977	32.536	32.281	31.453	32.872	32.71	31.255	32.401	30.697	31.973	34.077
N14	N14 mmu-miR-568 MS00032956	Undetermined	33.063	31.922	Undetermined	Undetermined	Undetermined	29.225	33.626	29.711	37.515	32.529	31.381	33.088	32.12	31.763	30.273	Undetermined	28.263	33.643	27.632	29.448	31.258	29.734	33.583	29.421	29.216	28.114	27.832	26.991	28.594	29.106	26.122	30.635	Undetermined	29.318	28.971	29.131	29.157	29.767
N15	N15 mmu-miR-582-5p MS00012390	34.603	39.892	33.943	33.383	Undetermined	35.445	33.8	34.847	33.111	Undetermined	33.161	36.925	33.211	35.673	34.609	34.472	Undetermined	33.74	35.771	31.964	33.461	36.17	34.124	36.864	35.228	33.29	33.282	31.528	32.393	32.666	33.701	30.663	35.171	33.764	36.013	33.933	34.603	35.696	33.679
N16	N16 mmu-miR-592-3p MS00026166	34.574	Undetermined	35.457	39.738	38.733	32.619	33.139	38.307	31.335	34.562	36.798	32.847	Undetermined	33.986	35.848	Undetermined	36.506	31.794	34.102	31.599	36.757	34.743	35.491	Undetermined	32.454	37.029	33.662	31.634	31.133	32.497	33.262	30.095	34.237	32.731	33.129	31.934	33.405	Undetermined	32.666
N17	N17 mmu-miR-653-5p MS00032977	25.509	25.407	23.724	25.416	24.988	25.537	23.734	23.902	23.122	24.71	23.141	23.349	25.431	23.61	23.422	22.976	24.28	21.443	23.891	21.406	22.488	23.126	22.832	23.966	22.712	22.496	22.021	20.863	21.276	21.418	21.848	20.47	22.773	23.737	22.149	22.292	22.582	21.645	22.492
N18	N18 mmu-miR-664-3p MS00017465	33.137	32.568	31.381	32.473	32.654	30.631	30.675	31.129	30.649	32.175	30.175	30.632	31.763	31.162	30.843	31.509	31.638	31.578	31.595	28.986	30.495	31.104	32.175	33.458	30.919	30.32	30.434	29.807	29.727	30.096	29.714	29.168	30.226	30.881	30.271	31.539	30.845	31.757	31.138
N19	N19 mmu-miR-667-3p MS00002702	Undetermined	Undetermined	Undetermined	Undetermined	Undetermined	36.174	Undetermined	Undetermined	36.546	Undetermined	Undetermined	Undetermined	Undetermined	36.091	Undetermined	Undetermined	Undetermined	35.438	Undetermined	36.963	35.164	36.282	34.988	Undetermined	Undetermined	35.095	Undetermined	34.281	Undetermined	Undetermined	Undetermined	Undetermined	Undetermined	Undetermined	Undetermined	Undetermined	39.837	34.426	36.567
N20	N20 mmu-miR-669a-5p MS00026222	Undetermined	Undetermined	37.4	Undetermined	Undetermined	Undetermined	Undetermined	Undetermined	Undetermined	Undetermined	Undetermined	33.8	34.682	Undetermined	Undetermined	37.875	Undetermined	Undetermined	Undetermined	Undetermined	38.507	Undetermined	Undetermined	Undetermined	Undetermined	Undetermined	36.489	Undetermined	38.558	35.23	36.335	33.963	Undetermined	Undetermined	38.002	Undetermined	Undetermined	Undetermined	Undetermined
N21	N21 mmu-miR-669c-5p MS00032984	35.348	Undetermined	35.385	37.237	Undetermined	35.194	Undetermined	Undetermined	Undetermined	37.556	Undetermined	Undetermined	Undetermined	36.724	Undetermined	34.256	Undetermined	38.539	Undetermined	35.297	35.947	33.855	Undetermined	Undetermined	38.08	36.45	Undetermined	Undetermined	38.581	33.427	38.477	35.942	39.769	Undetermined	36.211	37.943	Undetermined	Undetermined	33.913
N22	N22 mmu-miR-670-5p MS00012460	Undetermined	35.323	34.1	Undetermined	Undetermined	35.682	36.324	35.517	34.509	Undetermined	36.153	35.407	Undetermined	36.224	37.747	Undetermined	Undetermined	38.753	36.476	37.598	37.223	35.925	35.36	37.246	33.752	38.546	35.162	35.243	36.435	34.502	35.085	33.547	38.966	36.563	35.569	33.205	34.995	34.302	34.738
N23	N23 mmu-miR-673-3p MS00012481	33.478	Undetermined	35.858	39.857	34.133	32.865	34.885	38.891	32.341	36.64	34.51	33.977	37.662	33.309	38.977	34.651	36.866	32.074	34.726	32.438	32.486	33.333	36.197	Undetermined	33.169	33.939	32.423	32.78	31.203	32.729	32.554	30.422	32.919	33.44	Undetermined	34	34.468	32.504	32.685
N24	N24 mmu-miR-674-5p MS00012488	35.112	36.872	32.347	32.332	32.753	31.398	31.315	32.477	28.668	33.476	30.242	32.521	33.372	33.875	32.637	32.266	31.729	32.21	31.593	32.227	30.728	32.489	29.59	35.768	33.016	32.795	28.334	28.126	28.324	27.254	33.277	28.635	28.694	28.622	29.245	32.934	28.142	28.669	31.773
O01	O01 mmu-miR-675-3p MS00006391	33.18	34.559	32.331	33.396	33.564	32.516	32.654	32.849	30.78	31.086	31.649	30.014	31.383	31.338	31.554	31.191	31.54	30.483	31.776	28.655	30.272	30.091	31.438	33.419	31.853	30.717	30.465	30.264	30.606	30.182	29.445	29.318	30.016	32.233	28.34	31.577	28.111	30.498	30.218
O02	O02 mmu-miR-675-5p MS00006398	39.132	Undetermined	Undetermined	39.082	Undetermined	Undetermined	Undetermined	34.443	Undetermined	Undetermined	Undetermined	Undetermined	Undetermined	Undetermined	Undetermined	Undetermined	Undetermined	38.206	Undetermined	34.238	38.094	Undetermined	37.726	Undetermined	Undetermined	Undetermined	Undetermined	Undetermined	38.169	34.176	37.349	38.249	Undetermined	Undetermined	33.475	Undetermined	Undetermined	Undetermined	Undetermined
O03	O03 mmu-miR-676-3p MS00002765	35.129	37.903	33.504	33.883	36.174	33.425	31.416	33.559	32.153	34.247	33.652	30.817	34.558	32.342	32.595	32.282	32.826	31.005	32.73	29.869	31.305	32.439	32.129	34.851	32.644	32.433	30.546	30.827	31.636	30.579	31.374	29.528	30.85	32.662	30.61	31.127	30.141	31.73	32.215
O04	O04 mmu-miR-679-5p MS00026369	33.658	32.737	31.692	32.72	33.536	30.887	31.684	31.42	30.538	30.796	30.832	30.614	32.103	31.144	30.893	31.756	30.84	30.654	31.558	28.989	29.926	30.604	31.479	31.443	30.796	31.069	29.952	30.768	30.19	29.77	30.195	28.923	30.312	32.386	29.761	31.655	29.371	30.885	30.817
O05	O05 mmu-miR-681 MS00002793	38.045	Undetermined	34.236	38.483	34.77	37.034	35.49	Undetermined	34.901	39.114	33.557	33.523	37.129	37.349	33.866	Undetermined	35.546	36.272	34.847	32.316	34.319	35.001	35.292	Undetermined	38.167	33.445	36.778	33.862	32.489	35.924	33.332	31.669	36.531	37.142	37.259	35.63	34.307	33.932	Undetermined
O06	O06 mmu-miR-682 MS00033019	34.846	34.179	34.287	34.728	33.739	32.406	32.25	34.278	31.957	33.317	32.771	33.201	37.248	34.281	32.707	32.805	35.578	32.222	34.645	30.657	32.294	30.671	32.236	33.239	32.565	33.001	32.4	31.136	31.243	31.615	33.093	30.859	32.498	35.63	30.815	32.38	31.296	33.901	32.655
O07	O07 mmu-miR-691 MS00012537	37.23	37.087	34.241	35.724	34.922	34.944	33.87	35.723	35.887	33.782	32.084	33.34	33.302	37.004	33.797	35.672	33.503	32.496	33.687	31.465	33.079	33.641	32.925	35.454	36.633	32.185	32.465	31.62	32.27	33.704	32.329	30.909	34.525	33.703	33.394	34.422	32.217	33.925	33.261
O08	O08 mmu-miR-694 MS00033033	Undetermined	Undetermined	33.646	34.56	37.086	Undetermined	32.517	38.997	34.235	35.496	35.46	35.247	33.084	32.888	33.462	32.087	33.705	32.552	31.68	30.967	31.607	34.686	33.343	31.754	33.284	33.689	34.092	31.831	32.767	31.171	33.269	30.856	32.418	33.541	31.807	32.411	32.995	34.472	34.317
O09	O09 mmu-miR-695 MS00012551	28.213	28.644	26.685	29.015	28.595	27.646	26.381	27.09	26.401	28.493	26.94	26.788	26.784	26.497	27.152	26.842	26.897	25.338	26.876	24.982	25.338	25.848	25.843	27.376	26.486	26.386	25.392	24.995	25.497	25.586	25.223	24.16	26.416	28.224	26.191	26.221	26.657	25.74	25.239
O10	O10 mmu-miR-696 MS00002870	30.468	29.744	30.69	30.135	29.971	30.315	16.351	30.313	29.875	28.451	29.748	28.833	29.363	30.086	29.033	29.041	30.681	28.578	30.374	28.849	29.859	30.107	29.921	32.812	30.332	29.738	29.6	29.72	29.748	29.772	29.104	27.889	30.382	31.005	29.153	31.539	28.845	30.348	28.958
O11	O11 mmu-miR-697 MS00012558	29.499	29.878	26.876	30.405	31.664	28.515	26.624	28.301	28.209	29.947	28.504	27.82	26.965	28.294	29.083	28.809	27.308	26.435	27.929	25.753	25.757	25.877	27.865	31.828	28.697	28.376	27.417	25.824	26.162	27.527	26.471	25.22	27.286	29.684	28.126	26.563	28.125	27.377	25.087
O12	O12 mmu-miR-698-3p MS00002884	28.857	28.79	27.69	29.119	28.794	28.154	27.248	27.194	26.981	28.095	26.385	26.711	28.288	27.498	27.507	26.893	27.626	25.503	27.299	25.17	25.814	27.209	26.439	28.976	26.445	26.859	25.76	24.93	24.756	25.705	25.749	23.738	26.466	27.723	25.842	26.591	25.976	26.089	26.773
O13	O13 mmu-miR-701-5p MS00012565	36.718	36.154	34.68	35.678	Undetermined	37.356	35.596	38.667	32.755	36.997	32.723	35.317	38.607	34.932	35.3	34.48	Undetermined	31.653	35.12	30.853	31.62	35.509	34.287	35.179	33.209	37.311	34.837	31.13	31.226	34.515	32.57	30.99	32.646	39.276	32.566	34.08	33.572	32.352	33.752
O14	O14 mmu-miR-704 MS00002926	16.651	16.578	15.908	16.895	16.679	16.394	15.402	15.717	15.403	16.294	15.235	15.436	16.418	15.426	15.671	15.356	16.007	14.823	15.573	14.731	14.91	15.485	15.129	16.11	15.196	15.07	14.965	14.571	14.699	14.744	14.859	14.2	15.274	16.141	15.082	14.553	15.335	14.922	15.312
O15	O15 mmu-miR-708-5p MS00012593	26.258	25.696	24.948	26.222	26.179	25.661	24.67	25.005	25.113	25.591	24.269	25.118	25.674	24.825	25.155	24.454	25.55	23.867	25.794	23.881	24.377	25.098	24.583	26.643	24.797	24.578	23.918	22.994	23.521	24.292	24.215	22.705	24.906	25.92	24.339	24.321	24.78	24.267	24.152
O16	O16 mmu-miR-710 MS00002968	32.459	31.693	31.741	32.756	32.969	32.455	31.491	34.26	31.388	29.67	31.577	29.461	31.492	32.203	31.842	32.571	36.322	32.655	32.65	30.506	31.363	32.396	32.207	31.476	32.454	33.547	30.968	31.101	31.12	30.625	30.913	30.103	32.717	33.439	28.961	33.22	28.108	30.29	31.482
O17	O17 mmu-miR-711 MS00002975	29.828	30.368	28.537	30.117	29.724	28.345	27.966	28.173	26.857	28.323	26.89	28.289	28.44	27.627	27.945	27.796	27.933	26.292	27.858	25.861	25.824	27.075	26.55	28.106	26.96	27.053	26.01	25.705	26.277	25.903	26.842	24.491	26.281	27.469	26.654	26.587	26.795	26.181	27.437
O18	O18 mmu-miR-712-5p MS00002982	Undetermined	Undetermined	Undetermined	Undetermined	Undetermined	Undetermined	Undetermined	Undetermined	Undetermined	Undetermined	Undetermined	Undetermined	Undetermined	Undetermined	Undetermined	34.988	Undetermined	Undetermined	Undetermined	Undetermined	Undetermined	Undetermined	Undetermined	Undetermined	Undetermined	Undetermined	Undetermined	Undetermined	34.305	Undetermined	Undetermined	35.92	36.8	Undetermined	37.184	Undetermined	Undetermined	Undetermined	Undetermined
O19	O19 mmu-miR-713 MS00002989	30.673	31.025	30.621	32.39	31.934	29.723	29.763	30.494	29.5	29.715	29.569	29.225	30.828	29.635	30.998	29.533	30.348	29.408	30.993	27.341	28.364	29.898	29.408	30.871	29.994	29.299	28.83	28.314	29.111	28.678	28.416	27.656	28.451	30.702	28.616	29.465	28.866	29.687	29.26
O20	O20 mmu-miR-717 MS00003010	38.971	39.458	33.915	34.776	34.967	32.241	38.46	38.014	35.869	34.178	33.125	32.446	36.407	35.131	36.373	34.225	32.521	32.061	39.127	32.387	34.378	32.953	32.327	34.969	34.425	33.6	35.991	32.344	31.712	33.917	32.747	31.959	36.169	35.912	32.68	32.783	32.956	32.665	33.443
O21	O21 mmu-miR-719 MS00003024	32.583	32.372	29.75	30.772	34.096	31.957	28.946	29.875	30.506	32.693	31.951	30.281	32.8	31.512	28.872	30.271	33.21	28.877	34.169	28.875	30.93	35.19	30.247	32.673	30.935	30.595	32.293	27.963	29.147	28.715	28.675	25.622	31.323	31.011	30.327	29.146	29.616	28.677	31.731
O22	O22 mmu-miR-720 MS00012614	33.172	32.65	31.03	34.135	33.39	33.141	30.519	30.21	30.775	32.344	31.115	30.799	34.171	33.121	30.601	30.825	Undetermined	30.586	35.377	29.738	32.069	32.594	30.963	33.644	31.262	29.851	32.996	28.578	28.773	29.007	29.502	27.203	32.126	31.491	30.725	28.951	29.724	28.607	31.529
O23	O23 mmu-miR-721 MS00012621	37.923	35.339	34.875	35.018	32.24	34.217	33.098	36.168	34.573	34.74	31.875	34.858	34.159	32.285	35.983	36.348	33.791	35.108	33.385	31.463	33.833	33.189	32.456	37.736	33.074	35.432	32.879	32.862	33.39	32.308	33.156	31.669	32.113	34.049	33.665	32.852	32.827	34.413	32.629
O24	O24 mmu-miR-758-3p MS00012677	33.647	39.804	35.081	Undetermined	35.6	33.087	Undetermined	Undetermined	36.934	Undetermined	33.896	33.825	Undetermined	Undetermined	33.703	34.007	35.107	35.495	34.102	35.856	36.553	35.92	34.387	38.99	Undetermined	35.634	38.167	33.785	38.15	33.794	33.195	32.911	35.546	35.978	35.317	Undetermined	34.399	36.537	34.453
P01	P01 mmu-miR-761 MS00012684	24.608	24.1	22.218	25	24.45	23.76	22.515	22.537	21.394	23.549	22.097	22.103	22.204	22.73	22.743	21.998	22.668	20.841	21.924	20.362	20.593	20.387	20.86	23.183	21.763	21.35	20.878	19.995	20.21	20.476	20.534	19.71	21.097	22.457	20.927	20.982	21.029	20.74	19.674
P02	P02 mmu-miR-763 MS00003087	32.803	30.175	29.956	31.613	31.506	30.154	29.297	30.897	29.52	30.11	28.838	28.637	30.396	29.691	30.478	29.981	29.987	29.971	31.617	27.923	29.864	30.256	29.991	32.995	29.897	29.823	29.743	28.69	28.341	29.703	29.519	28.101	30.192	31.522	28.234	30.08	28.244	29.578	30.254
P03	P03 mmu-miR-764-3p MS00006461	28.854	29.671	27.823	29.549	29.564	29.209	27.857	28.142	26.685	29.049	28.509	27.339	25.846	27.248	27.512	27.158	27.476	26.063	26.326	25.301	25.902	26.481	26.476	27.845	26.845	26.819	25.792	25.447	26.466	25.863	25.82	24.643	26.416	27.752	26.458	26.346	26.899	26.188	26.068
P04	P04 mmu-miR-764-5p MS00006468	29.806	30.507	29.346	30.349	30.454	29.296	28.689	29.288	29.115	28.842	28.342	27.87	29.578	28.427	28.776	28.537	29.233	28.236	28.94	26.491	27.362	28.43	28.609	29.396	28.514	28.119	27.7	26.631	27.147	26.666	26.984	25.953	27.762	29.33	27.203	28.427	27.552	27.767	27.988
P05	P05 mmu-miR-802-5p MS00003101	28.696	28.73	24.602	31.147	29.303	27.644	25.113	25.504	25.369	28.594	27.097	25.386	24.587	26.992	26.653	26.994	25.397	23.629	24.991	23.979	23.534	22.297	24.699	28.623	26.681	25.908	24.976	23.355	24.375	24.735	23.774	22.978	23.586	26.917	25.667	23.387	25.292	24.909	21.299
P06	P06 mmu-miR-804 MS00012705	30.224	30.041	28.28	31.433	30.95	29.751	28.329	28.965	27.555	29.84	28.367	28.862	28.817	29.389	29.719	28.626	29.166	26.855	28.657	26.453	26.902	27.329	27.862	29.888	28.349	28.277	27.301	26.444	26.512	26.91	26.862	26.083	27.793	29.642	27.884	27.31	27.837	27.293	26.343
P07	P07 mmu-miR-871-3p MS00026446	33.508	Undetermined	32.161	34.972	34.098	34.407	30.581	31.702	31.194	32.84	31.881	31.703	37.286	31.084	32.427	31.293	32.443	30.56	31.881	30.552	30.906	32.18	30.777	39.329	30.556	31.107	30.318	29.438	29.418	29.513	30.812	29.297	30.621	31.751	29.806	30.872	30.93	29.867	32.76
P08	P08 mmu-miR-871-5p MS00026453	34.712	35.275	33.652	36.841	Undetermined	38.407	38.066	37.739	36.083	33.863	Undetermined	Undetermined	35.975	33.133	39.16	Undetermined	33.334	32.254	34.771	32.989	31.91	33.671	33.274	32.221	32.878	32.603	32.151	32.223	30.946	31.318	31.233	29.302	33.859	34.62	32.15	31.965	36.13	30.728	33.861
P09	P09 mmu-miR-875-3p MS00012747	29.171	27.969	26.133	28.498	28.142	28.818	24.724	26.517	26.338	27.539	25.807	26.733	27.93	26.276	26.219	25.445	27.354	24.061	27.499	24.135	24.674	26.529	25.428	27.449	25.765	25.349	24.621	23.359	23.631	24.726	25.086	22.095	25.472	27.821	25.277	25.327	26.368	25.154	25.523
P10	P10 mmu-miR-877-5p MS00033082	29.766	28.547	26.624	29.779	28.635	30.398	25.977	27.435	25.221	28.109	25.851	25.87	28.967	26.443	26.706	25.189	28.401	23.104	26.701	23.6	23.311	24.487	24.821	27.566	24.353	24.068	23.296	22.783	22.455	23.686	23.411	21.711	23.959	26.837	24.759	23.1	24.442	23.175	23.83
P11	P11 mmu-miR-879-5p MS00033096	36.295	33.825	32.899	33.545	34.788	39.238	32.558	33.222	32.197	32.359	31.893	31.904	Undetermined	34.073	33.017	31.957	34.837	30.191	32.385	30.627	30.343	31.332	32.418	Undetermined	31.472	30.824	30.153	29.645	29.408	31.188	30.545	29.23	31.826	33.662	33.188	30.61	32.665	30.638	31.25
P12	P12 mmu-miR-883b-5p MS00012866	25.896	25.625	24.182	26.186	25.861	25.848	24.07	23.958	22.602	24.515	23.392	23.608	25.269	23.619	23.558	23.156	24.638	21.304	23.13	21.148	21.564	22.957	22.543	23.758	22.194	22.308	21.338	20.848	21.441	20.986	21.677	20.191	22.696	23.683	22.011	21.915	22.331	21.5	22.199
P13	P13 cel-miR-39-3p MS00019789	37.035	Undetermined	Undetermined	Undetermined	Undetermined	37.295	34.103	38.07	38.206	33.364	36.298	34.311	Undetermined	32.984	Undetermined	Undetermined	35.917	34.493	35.576	33.305	39.238	34.45	36.556	36.794	Undetermined	32.999	35.109	39.451	37.931	33.353	36.857	33.697	37.752	Undetermined	35.885	39.386	33.521	37.063	36.353
P14	P14 cel-miR-39-3p MS00019789	36.735	35.818	Undetermined	37.598	Undetermined	Undetermined	34.506	34.344	33.771	36.63	Undetermined	36.802	36.461	Undetermined	36.859	36.731	38.555	Undetermined	38.049	36.086	37.005	Undetermined	36.738	Undetermined	34.749	35.406	33.417	35.3	33.648	32.745	37.392	36.157	33.736	Undetermined	35.727	38.501	33.811	38.912	36.433
P15	P15 SNORD61 MS00033705	25.904	25.649	23.979	26.578	25.747	25.406	23.459	24.09	22.711	24.691	23.245	23.589	24.908	23.49	23.703	23.282	24.645	21.686	23.231	21.156	21.975	23.024	22.453	24.122	22.577	22.504	21.673	21.1	21.421	21.652	21.55	20.446	22.527	23.792	22.47	21.933	22.758	21.816	22.174
P16	P16 SNORD68 MS00033712	24.113	23.776	22.696	24.516	23.557	23.671	22.097	22.118	21.563	22.908	21.56	22.095	23.243	21.836	21.961	21.964	22.517	20.531	21.69	19.698	20.463	21.614	20.975	22.03	20.888	21.416	20.481	19.877	20.354	19.899	20.258	18.992	20.635	21.722	20.783	20.972	21.431	20.397	20.597
P17	P17 SNORD72 MS00033719	28.335	28.885	27.681	29.332	29.165	27.162	26.1	27.598	25.239	28.163	26.135	27.03	27.144	26.172	27.503	26.024	27.792	25.252	26.289	24.559	25.211	26.4	25.421	27.906	25.727	25.478	24.804	23.625	23.746	25.082	24.414	23.625	26.392	27.024	25.78	25.266	26.095	25.189	25.676
P18	P18 SNORD95 MS00033726	24.146	24.023	22.57	24.432	23.807	23.86	21.924	22.499	21.334	22.916	21.675	22.603	23.415	22.111	22.332	21.725	22.896	20.667	22.057	20.239	20.903	21.89	21.159	22.646	21.445	21.403	20.628	20.005	20.393	20.514	20.596	19.33	21.402	22.313	21.249	21.056	21.563	20.771	21.242
P19	P19 SNORD96A MS00033733	25.341	25.131	23.719	25.675	24.911	24.457	22.899	23.566	22.53	24.226	22.655	23.636	23.971	22.98	23.547	22.883	24.231	21.814	22.984	21.41	22.146	23.384	22.534	23.949	22.558	22.644	21.995	21.47	21.495	21.901	21.785	20.987	22.654	24.169	22.392	22.244	22.788	21.998	22.316
P20	P20 RNU6-2 MS00033740	23.604	23.486	21.917	24.326	23.872	21.996	21.199	21.811	20.434	22.807	20.773	21.678	22.656	21.112	21.853	20.915	21.786	19.06	21.642	18.57	20.085	20.972	20.138	22.797	20.337	20.008	19.643	18.872	18.851	19.678	19.285	17.853	20.376	21.641	20.139	20.191	20.838	19.792	20.264
P21	P21 miRTC MS00000001	25.481	25.682	25.01	26.093	25.835	24.933	25.096	24.857	23.934	24.83	24.816	24.455	24.812	24.84	24.896	24.86	24.201	23.719	23.636	23.679	23.701	23.56	23.151	23.922	23.704	23.659	23.662	23.686	24.204	23.38	23.975	23.54	23.373	23.766	23.67	24.189	23.475	23.797	24.147
P22	P22 miRTC MS00000001	25.359	25.779	24.688	25.84	25.677	24.865	24.728	24.679	23.978	24.535	24.275	24.234	24.551	24.741	24.692	24.578	23.995	23.497	23.485	23.535	23.717	23.483	23.312	23.93	23.728	23.433	23.58	24.3	24.212	23.299	23.773	23.01	23.285	23.742	23.553	24.136	23.319	23.834	23.768
P23	P23 PPC MS00000002	18.69	18.685	18.86	18.848	18.803	18.374	19.169	18.725	18.95	18.683	18.326	18.616	18.83	18.671	18.792	18.953	18.342	18.903	18.844	18.979	19.127	18.81	18.316	18.987	18.873	18.894	18.617	18.751	18.586	18.56	18.838	18.303	18.554	18.581	18.458	18.988	18.48	18.017	18.634
P24	P24 PPC MS00000002	18.659	18.657	19.221	18.666	18.722	18.212	18.864	18.521	18.994	18.633	18.296	18.566	18.665	18.617	18.541	18.624	18.144	18.68	18.813	18.981	18.698	18.535	18.163	19.149	18.68	18.696	18.395	18.707	18.646	18.366	19.696	19.438	18.405	18.491	18.238	19.465	18.475	18.314	18.604
