# Supplementary material for: Umbilical cord miRNAs to predict neonatal early onset sepsis
Source: PLoS One. 2021 May 7;16(5):e0249548. doi: 10.1371/journal.pone.0249548 (PMC8104380; doi:10.1371/journal.pone.0249548)
Supplement: S3 File — (XLSX) [file pone.0249548.s003.xlsx]

## Sheet: Sheet1
Position	Position, miRNA, miScript Primer Assay Catalog #	BP-447	BP-025	BP-003	BP-355	BP-356	BP-923	BP-420	BP-173	BP-942	BP-203	BP-486	BP-325	BP-337	BP-179	P-092	BP-384	BP-113	BP-114	P-277	BP-925	BP-453	BP-502	BP-917	BP-430	BP-813	BP-839	BP-796	BP-399	BP-425	BP-189	BP-638	BP-772	BP-967	P-172	P-259	P-243	P-260	BP-849	BP-592
		CONTROL Group	CONTROL Group	CONTROL Group	CONTROL Group	Group 2	CONTROL Group	CONTROL Group	Group 1	Group 2	Group 2	Group 2	CONTROL Group	Group 2	Group 1	Group 1	CONTROL Group	Group 2	Group 1	Group 1	CONTROL Group	CONTROL Group	CONTROL Group	CONTROL Group	CONTROL Group	CONTROL Group	CONTROL Group	CONTROL Group	CONTROL Group	CONTROL Group	Group 2	Group 1	CONTROL Group	CONTROL Group	Group 2	Group 1	Group 2	Group 2	Group 2	Group 1
A01	A01 mmu-let-7a-5p MS00032179	22.471	22.462	22.632	21.261	21.482	21.859	17.9	21.977	21.893	22.337	23.121	22.538	22.889	22.55	18.076	23.342	20.535	22.967	21.114	22.336	20.38	21.26	19.895	20.901	19.147	20.982	22.147	21.72	22.127	24.27	21.52	21.933	21.595	20.433	23.539	20.084	25.971	21.549	22.512
A02	A02 mmu-let-7b-5p MS00001225	24.258	24.305	25.7	22.83	22.419	22.996	25.256	24.683	26.217	26.016	26.838	27.003	24.73	24.343	22.605	23.843	19.202	23.702	26.244	25.908	25.624	22.047	23.371	26.469	23.668	24.868	27.266	25.945	26.795	27.133	25.939	26.171	26.209	23.647	25.972	23.487	31.599	24.922	26.906
A03	A03 mmu-let-7c-5p MS00005852	25.239	25.303	24.327	24.49	23.637	24.379	22.088	25.332	25.295	25.749	26.583	26.096	25.681	25.536	22.128	25.38	20.656	24.425	25.2	25.883	24.257	23.779	23.732	24.853	23.076	24.972	26.09	25.241	24.584	27.512	25.246	25.806	25.563	21.949	26.806	23.117	29.391	25.144	27.323
A04	A04 mmu-let-7d-5p MS00001232	24.711	24.72	25.349	23.678	24.122	24.216	20.775	23.953	24.818	23.938	25.897	25.203	25.833	25.499	20.944	24.728	22.928	24.669	24.409	24.643	22.569	23.263	21.841	23.006	22.132	23.446	24.59	24.291	24.36	26.565	23.779	24.272	24.147	22.945	25.723	22.896	28.449	24.118	26.248
A05	A05 mmu-let-7d-3p MS00005859	27.146	26.602	27.155	25.786	26.529	26.204	24.444	25.111	27.127	27.584	27.778	27.745	27.459	26.271	27.244	24.251	23.97	26.47	27.9	26.436	25.561	25.157	23.676	25.605	25.571	26.331	27.339	27.256	27.74	29.365	25.744	26.519	26.853	28.245	27.673	27.352	29.23	26.765	27.913
A06	A06 mmu-let-7e-5p MS00032186	25.053	24.374	25.809	23.582	23.848	24.196	20.735	24.649	24.516	24.08	25.423	24.981	25.268	25.071	20.837	25.265	22.078	24.878	23.754	23.802	22.976	23.7	22.213	23.489	21.18	23.933	24.706	24.135	25.588	26.782	25.263	24.28	24.19	22.876	25.46	22.002	27.391	23.697	26.288
A07	A07 mmu-let-7f-5p MS00005866	24.082	24.608	24.667	22.519	23.835	23.866	18.931	23.412	23.586	22.041	24.806	23.787	24.959	25.245	22.092	24.654	22.531	24.662	24.41	22.905	20.678	22.756	20.811	22.352	20.328	22.564	23.082	22.872	24.584	25.791	21.899	21.51	24.248	22.003	24.966	21.813	24.853	22.692	25.664
A08	A08 mmu-let-7g-5p MS00010983	24.048	23.628	23.564	21.51	22.555	22.324	18.136	22.358	22.925	21.761	23.934	23.544	24.182	24.433	20.684	23.567	21.792	24.155	24.177	22.232	19.995	21.487	19.367	21.351	19.655	22.35	22.322	22.105	23.705	25.747	21.938	22.77	23.842	20.704	27.109	21.693	27.332	22.09	24.704
A09	A09 mmu-let-7i-5p MS00001253	31.949	28.805	29.423	29.731	31.343	30.78	26.443	29.869	30.774	30.876	33.597	32.417	33.143	30.163	30.112	28.214	27.498	30.745	30.913	28.581	28.464	28.9	28.278	29.17	27.346	29.943	32.186	30.457	31.817	33.65	27.167	31.9	33.877	32.605	35.85	30.86	39.287	29.952	33.168
A10	A10 mmu-miR-100-5p MS00032214	23.694	22.809	23.423	21.96	22.859	23.231	19.476	22.19	23.89	23.815	25.916	24.975	25.568	23.864	20.59	22.308	19.351	22.48	23.69	22.19	20.403	21.56	20.355	21.79	20.547	22.513	23.799	23.748	24.783	25.687	22.666	23.877	25.007	23.093	24.617	22.784	25.895	23.09	25.593
A11	A11 mmu-miR-101a-3p MS00011011	25.611	27.884	26.356	25.498	23.482	25.835	27.931	27.504	28.593	26.53	28.762	28.162	26.626	24.942	28.666	26.467	20.544	24.631	30.975	27.791	26.53	23.676	25.778	30.707	25.945	27.92	29.215	29.163	29.375	28.765	28.139	28.559	30.695	26.691	27.297	28.182	32.647	26.63	27.797
A12	A12 mmu-miR-101a-5p MS00011018	24.657	24.526	25.688	23.694	24.306	24.354	23.97	24.331	25.625	25.678	27.087	26.86	26.786	24.444	25.447	25.466	20.975	24.54	25.579	24.435	25.58	23.283	23.975	25.395	23.119	24.579	27.108	25.708	26.952	27.355	25.304	26.75	26.698	25.701	25.493	25.871	26.839	24.821	27.193
A13	A13 mmu-miR-101b-3p MS00011025	23.916	19.965	20.408	21.887	23.225	23.203	18.829	22.31	24.471	25.217	26.476	24.593	26.306	22.994	21.139	19.976	18.675	20.594	22.809	21.278	21.292	19.94	21.384	20.396	18.328	21.898	23.885	24.264	25.554	25.729	23.409	24.632	23.679	22.418	25.65	22.731	26.122	22.926	24.803
A14	A14 mmu-miR-103-3p MS00032228	Undetermined	33.272	34.141	Undetermined	Undetermined	Undetermined	32.25	Undetermined	Undetermined	Undetermined	Undetermined	Undetermined	Undetermined	33.354	Undetermined	33.876	31.362	38.838	36.801	Undetermined	35.995	34.794	33.622	35.177	33.781	Undetermined	38.02	34.193	Undetermined	Undetermined	31.716	37.271	Undetermined	35.257	38.049	35.265	34.007	Undetermined	Undetermined
A15	A15 mmu-miR-106a-5p MS00011039	24.278	22.553	22.857	21.882	23.769	22.526	18.643	23.312	25.599	25.203	27.351	25.206	26.498	25.261	22.389	23.01	20.731	23.093	25.678	22.978	20.904	21.415	21.408	21.449	19.733	22.872	22.623	24.123	25.894	27.527	22.935	25.245	25.307	23.7	27.687	23.36	26.117	22.232	25.931
A16	A16 mmu-miR-106b-5p MS00001512	Undetermined	Undetermined	Undetermined	Undetermined	Undetermined	33.478	34.42	Undetermined	Undetermined	Undetermined	Undetermined	Undetermined	Undetermined	35.527	Undetermined	Undetermined	34.631	36.661	Undetermined	Undetermined	38.493	Undetermined	38.585	Undetermined	Undetermined	Undetermined	Undetermined	Undetermined	Undetermined	Undetermined	36.396	Undetermined	Undetermined	Undetermined	Undetermined	Undetermined	Undetermined	35.924	Undetermined
A17	A17 mmu-miR-107-3p MS00032235	31.106	31.465	29.522	29.314	31.603	29.865	26.908	30.536	31.634	31.692	33.228	33.376	34.419	33.397	30.019	31.811	29.211	29.875	32.619	29.226	28.412	29.204	27.473	29.121	27.128	29.632	30.185	31.726	32.8	Undetermined	31.132	33.728	32.66	30.871	33.603	31.478	Undetermined	29.67	33.666
A18	A18 mmu-miR-10a-5p MS00032242	22.139	19.809	19.916	19.898	21.487	20.564	17.22	20.832	23.065	22.698	24.793	23.743	24.17	22.158	19.273	19.631	18.442	19.952	22.46	20.771	19.257	19.247	19.352	19.248	18.189	20.896	22.388	22.292	23.817	25.552	21.766	23.478	22.903	22.077	25.214	21.299	24.706	20.823	23.121
A19	A19 mmu-miR-10b-5p MS00032249	29.598	28.791	28.858	28.325	29.559	28.512	25.459	27.622	31.2	28.384	31.766	29.613	31.931	29.204	27.296	26.424	25.991	28.758	28.773	28.794	27.412	27.344	25.495	27.983	26.739	28.72	28.852	28.976	31.65	29.148	27.683	29.208	30.15	29.426	33.299	28.356	31.881	28.527	31.368
A20	A20 mmu-miR-122-5p MS00001526	30.112	27.876	28.036	28.191	29.61	28.543	24.78	29.603	30.538	30.166	34.816	30.849	33.238	31.335	26.718	27.973	25.98	27.917	30.159	27.489	25.992	26.854	26.655	26.985	24.844	28.237	29.445	29.485	30.58	30.883	27.782	30.748	29.622	28.593	31.746	28.376	29.761	28.363	32.254
A21	A21 mmu-miR-124-3p MS00029211	28.993	29.276	30.181	28.516	28.553	27.893	27.487	29.105	29.263	29.58	31.361	30.109	30.634	29.015	28.818	28.992	25.706	28.553	30.093	28.942	29.586	28.397	26.941	29.493	26.932	28.823	28.869	29.471	30.492	30.876	28.622	29.591	31.321	29.281	29.815	28.877	31.169	28.613	32.328
A22	A22 mmu-miR-124-5p MS00011081	31.811	32.706	33.686	31.627	31.305	38.13	30.908	32.872	33.312	32.427	33.143	36.434	Undetermined	34.613	31.297	32.13	29.748	31.39	32.47	32.652	31.191	30.793	31.283	31.867	29.258	31.414	Undetermined	Undetermined	Undetermined	36.19	32.951	32.648	34.817	31.224	32.542	35.449	34.356	30.734	33.099
A23	A23 mmu-miR-125a-5p MS00001533	27.628	28.687	29.319	27.743	27.585	26.857	27.953	27.932	28.686	28.62	29.934	29.229	29.063	28.547	28.077	28.544	25.312	27.654	28.263	28.91	29.244	27.332	26.732	28.752	25.605	26.948	29.843	28.438	29.239	29.907	27.914	29.107	29.836	28.541	29.063	27.294	32.856	27.771	32.543
A24	A24 mmu-miR-125b-5p MS00005992	32.236	31.282	32.377	33.2	29.92	33.583	31.23	31.368	32.766	35.199	32.407	34.474	34.33	32.39	32.34	31.502	28.313	30.716	31.542	32.818	33.406	31.373	31.106	31.925	28.74	30.192	32.607	32.821	33.616	39.471	31.666	39.512	33.069	31.758	31.813	30.555	34.18	30.73	Undetermined
B01	B01 mmu-miR-126-3p MS00005999	28.142	26.792	27.475	26.704	27.166	26.877	26.31	26.738	27.444	28.723	28.228	28.638	28.234	28.28	26.461	28.433	25.849	27.62	26.148	27.63	27.513	26.631	27.625	25.697	24.486	25.926	29.708	27.71	27.909	29.482	27.757	29.211	26.704	26.68	29.194	27.546	29.295	26.715	28.696
B02	B02 mmu-miR-126-5p MS00006006	30.391	29.476	31.561	31.129	31.312	31.319	27.66	31.107	32.2	33.421	32.175	31.489	31.244	27.665	29.847	27.839	26.552	30.601	31.379	29.863	29.997	30.26	29.703	31.352	28.911	31.662	32.791	31.123	31.639	31.355	24.468	32.186	32.701	30.74	31.317	28.399	31.254	32.322	33.989
B03	B03 mmu-miR-128-3p MS00011116	23.52	25.313	22.622	24.224	22.888	24.441	24.747	24.773	24.908	24.071	24.466	26.457	22.962	26.675	24.535	23.704	23.978	23.71	23.318	23.537	22.146	24.368	23.812	22.226	23.475	22.868	25.932	24.611	24.206	23.244	25.466	25.723	26.506	24.768	24.133	22.797	26.85	24.771	27.475
B04	B04 mmu-miR-129-5p MS00006020	29.817	32.451	29.381	30.214	30.308	32.089	28.466	29.496	29.591	30.309	28.383	30.295	28.882	39.261	29.141	31.626	29.335	30.328	29.424	27.887	29.212	31.342	28.584	29.666	30.879	28.329	30.225	28.851	29.545	30.859	30.113	30.358	31.102	29.983	29.106	29.34	30.967	28.915	32.474
B05	B05 mmu-miR-130a-3p MS00001547	33.282	33.75	32.901	31.903	Undetermined	34.221	33.89	36.564	36.306	Undetermined	33.225	35.757	33.137	31.434	Undetermined	33.706	30.701	34.675	33.776	Undetermined	33.348	33.533	35.864	31.523	32.955	33.393	34.592	34.404	Undetermined	39.496	28.761	37.172	34.525	Undetermined	35.942	34.992	Undetermined	34.307	Undetermined
B06	B06 mmu-miR-130b-3p MS00001554	34.415	32.684	32.877	32.153	33.182	32.745	29.591	34.236	35.852	34.192	31.783	34.194	33.148	29.346	31.459	29.75	28.561	32.199	31.79	32.161	30.819	32.099	31.93	33.283	30.293	35.272	33.428	37.018	32.363	33.225	26.768	34.262	32.481	32.559	35.715	31.385	35.354	38.172	Undetermined
B07	B07 mmu-miR-132-3p MS00001561	31.137	31.611	33.437	31.413	32.505	31.473	30.724	31.086	33.726	33.025	33.43	35.138	33.496	33.739	31.401	32.149	30.591	29.537	33.49	30.359	30.951	33.395	30.755	31.489	29.821	30.987	32.33	31.912	31.872	32.224	29.686	31.814	33.786	34.271	34.444	31.904	33.99	32.471	35.305
B08	B08 mmu-miR-133a-3p MS00032305	37.913	36.774	35.204	37.064	34.443	36.635	Undetermined	35.785	Undetermined	36.301	37.048	37.325	37.515	34.325	38.365	34.85	35.604	35.622	35.354	33.345	36.495	34.928	39.925	36.197	39.007	36.527	Undetermined	37.59	36.403	Undetermined	34.422	39.647	37.187	34.8	38.907	37.048	38.295	36.83	37.473
B09	B09 mmu-miR-133a-5p MS00006027	35.956	34.991	33.021	33.438	33.878	31.532	31.843	37.849	Undetermined	35.838	37.419	35.384	33.322	32.209	33.134	31.664	29.668	32.81	33.295	33.806	29.538	32.792	31.918	35.721	31.326	36.354	33.845	34.803	35.936	38.581	29.396	33.983	39.926	37.813	37.5	34.706	39.706	32.591	Undetermined
B10	B10 mmu-miR-133b-3p MS00032312	23.157	24.787	27.43	22.608	22.64	23.351	23.353	24.638	24.647	24.096	26.09	25.592	23.782	22.236	25.407	24.516	19.782	23.608	25.623	24.937	24.131	22.357	23.182	24.21	23.295	24.071	25.784	25.894	25.755	26.53	23.3	25.702	26.276	25.54	24.415	24.565	27.316	24.439	25.74
B11	B11 mmu-miR-134-5p MS00001568	24.107	24.469	24.202	22.165	23.006	23.302	22.787	23.767	25.476	25.149	27.224	26.589	24.921	22.517	24.744	24.265	18.462	23.215	25.143	25.283	24.595	22.238	23.744	24.924	22.877	24.423	26.33	25.509	26.871	26.753	23.655	26.167	26.616	25.561	25.727	24.528	29.896	22.959	27.401
B12	B12 mmu-miR-135a-5p MS00011130	21.307	21.519	21.652	20.775	20.935	21.147	18.29	20.147	21.716	20.717	23.485	21.662	22.994	21.542	20.146	20.783	18.324	20.767	21.765	21.652	20.218	19.826	20.169	20.494	18.812	20.629	21.278	21.643	23.491	23.6	20.447	21.458	22.405	22.595	22.604	20.834	24.165	19.973	23.568
B13	B13 mmu-miR-135b-5p MS00001575	22.42	21.188	21.963	21.001	20.595	21.666	18.46	20.247	21.622	20.923	22.621	21.275	22.407	21.199	18.697	21.222	18.664	20.863	21.502	22.282	20.486	20.114	20.405	20.714	18.908	20.721	21.472	21.068	22.602	23.619	20.806	21.734	22.643	20.833	22.458	19.983	22.988	21.594	23.36
B14	B14 mmu-miR-137-3p MS00001589	Undetermined	Undetermined	Undetermined	Undetermined	Undetermined	Undetermined	36.004	Undetermined	Undetermined	Undetermined	Undetermined	Undetermined	Undetermined	Undetermined	Undetermined	Undetermined	Undetermined	Undetermined	Undetermined	Undetermined	Undetermined	Undetermined	Undetermined	35.868	35.475	Undetermined	Undetermined	Undetermined	Undetermined	Undetermined	38.564	Undetermined	Undetermined	Undetermined	Undetermined	Undetermined	Undetermined	Undetermined	Undetermined
B15	B15 mmu-miR-138-5p MS00006041	25.716	24.669	24.814	24.42	25.335	24.484	23.305	24.473	25.815	27.517	27.87	26.238	27.663	26.089	24.51	25.628	21.145	25.258	24.536	25.387	24.521	24.006	25.432	24.645	24.119	25.232	24.936	26.438	27.094	28.205	26.448	27.295	25.943	26.278	27.414	26.263	28.1	25.544	28.333
B16	B16 mmu-miR-139-5p MS00001596	31.735	30.315	29.491	29.468	31.293	Undetermined	29.144	30.625	34.366	Undetermined	37.066	32.64	33.703	32.238	34.555	30.348	24.981	30.221	32.428	30.392	29.625	28.775	31.451	29.274	29.327	30.366	31.417	35.412	35.692	32.276	29.383	39.73	Undetermined	35.959	Undetermined	38.051	33.92	30.737	35.594
B17	B17 mmu-miR-140-5p MS00032319	25.318	24.453	25.156	24.302	24.838	24.849	21.888	24.186	25.726	25.682	27.122	26.112	26.967	26.159	24.143	23.598	22.884	25.468	25.012	24.588	23.333	23.832	22.772	23.443	22.735	24.718	25.187	25.259	26.559	27.891	25.324	26.575	25.454	26.357	27.517	25.142	30.002	28.069	26.836
B18	B18 mmu-miR-141-3p MS00001610	Undetermined	39.523	36.735	35.926	Undetermined	Undetermined	32.155	Undetermined	Undetermined	Undetermined	Undetermined	Undetermined	Undetermined	38.952	35.325	32.507	34.764	38.024	37.707	Undetermined	34.371	37.497	32.947	37.098	34.051	Undetermined	35.304	36.489	Undetermined	35.659	32.296	Undetermined	Undetermined	Undetermined	Undetermined	34.368	Undetermined	36.176	37.375
B19	B19 mmu-miR-142-3p MS00006055	32.403	Undetermined	Undetermined	Undetermined	33.382	Undetermined	31.984	33.284	32.625	Undetermined	Undetermined	34.308	Undetermined	Undetermined	Undetermined	33.377	34.718	32.338	33.485	33.303	31.814	32.182	33.438	32.626	34.149	Undetermined	Undetermined	Undetermined	33.407	Undetermined	Undetermined	Undetermined	Undetermined	Undetermined	33.714	Undetermined	Undetermined	Undetermined	Undetermined
B20	B20 mmu-miR-142-5p MS00006062	30.534	28.601	30.599	29.573	30.499	32.008	25.118	28.34	29.85	30.651	30.093	29.394	30.853	27.327	26.158	24.612	26.798	29.154	29.41	28.306	29.196	27.481	27.438	29.269	27.862	29.414	30.211	30.421	30.154	27.998	24.318	29.489	29.28	29.47	27.168	24.297	28.755	29.009	31.918
B21	B21 mmu-miR-143-3p MS00001617	33.506	33.369	33.099	35.098	34.689	33.518	33.333	36.361	33.933	34.148	33.407	33.462	Undetermined	37.372	Undetermined	30.465	32.66	35.105	32.347	34.341	Undetermined	32.59	33.164	32.229	31.401	33.588	34.554	34.47	35.228	Undetermined	32.494	33.901	Undetermined	35.946	Undetermined	Undetermined	Undetermined	Undetermined	36.97
B22	B22 mmu-miR-143-5p MS00024206	33.394	33.885	37.012	37.278	38.049	33.718	33.293	Undetermined	38.826	33.216	32.862	35.414	33.251	33.871	32.387	33.172	31.121	Undetermined	39.241	34.106	36.32	36.349	33.445	33.271	33.324	37.143	33.775	34.188	Undetermined	Undetermined	29.154	36.842	32.351	33.897	34.934	33.921	36.342	36.235	34.007
B23	B23 mmu-miR-144-3p MS00032326	24.35	22.324	22.69	22.697	23.683	22.939	19.857	23.16	23.441	23.573	25.675	24.634	25.964	23.435	19.759	22.949	19.37	22.457	21.765	22.77	22.159	21.869	22.219	22.267	20.49	23.066	24.546	24.517	24.909	26.263	23.756	24.947	22.95	21.901	27.197	21.742	26.109	23.418	25.858
B24	B24 mmu-miR-145a-5p MS00001631	26.23	24.313	24.727	24.684	25.883	25.058	21.836	25.112	25.413	25.255	27.275	26.126	27.716	25.62	21.603	24.423	21.876	24.29	24.12	24.655	24.189	23.754	23.726	24.316	22.073	25.624	26.239	25.848	27.484	28.182	24.805	26.961	24.438	23.541	28.579	23.775	28.139	24.706	26.814
C01	C01 mmu-miR-145a-3p MS00011172	28.67	27.127	28.607	26.494	27.585	27.35	24.905	26.661	28.111	28.445	28.179	28.164	28.479	26.587	26.897	26.601	24.637	25.948	27.328	27.9	27.126	26.926	25.739	26.622	25.475	27.675	28.865	28.357	28.938	29.286	27.345	28.708	28.138	26.883	28.133	26.45	30.831	27.526	29.176
C02	C02 mmu-miR-146a-5p MS00001638	Undetermined	Undetermined	Undetermined	33.582	Undetermined	Undetermined	32.403	Undetermined	Undetermined	Undetermined	Undetermined	Undetermined	Undetermined	Undetermined	Undetermined	Undetermined	33.571	Undetermined	Undetermined	Undetermined	32.547	33.249	33.456	32.516	32.352	Undetermined	Undetermined	Undetermined	Undetermined	32.73	32.687	Undetermined	Undetermined	33.566	Undetermined	Undetermined	Undetermined	33.343	Undetermined
C03	C03 mmu-miR-146b-5p MS00001645	Undetermined	Undetermined	Undetermined	Undetermined	Undetermined	Undetermined	Undetermined	Undetermined	Undetermined	Undetermined	Undetermined	Undetermined	Undetermined	Undetermined	Undetermined	Undetermined	Undetermined	Undetermined	33.883	Undetermined	Undetermined	Undetermined	Undetermined	Undetermined	Undetermined	Undetermined	36.655	Undetermined	Undetermined	Undetermined	34.41	37.472	Undetermined	Undetermined	Undetermined	Undetermined	Undetermined	Undetermined	Undetermined
C04	C04 mmu-miR-146b-3p MS00011179	34.765	33.939	32.604	31.825	31.848	32.432	34.178	Undetermined	Undetermined	Undetermined	35.919	Undetermined	Undetermined	32.317	36.293	32.508	25.848	30.477	36.688	35.725	34.296	30.318	31.905	33.379	32.35	34.331	36.306	33.724	Undetermined	Undetermined	32.915	34.682	Undetermined	Undetermined	35.424	Undetermined	Undetermined	32.894	Undetermined
C05	C05 mmu-miR-147-3p MS00032333	33.348	33.208	31.333	32.634	31.559	31.447	33.777	36.114	Undetermined	34.998	39.26	37.059	Undetermined	31.808	37.874	32.215	26.36	30.436	35.421	37.347	36.853	30.342	31.998	37.477	32.667	35.562	Undetermined	Undetermined	33.609	38.97	32.835	32.813	Undetermined	33.897	Undetermined	Undetermined	Undetermined	36.319	39.66
C06	C06 mmu-miR-148a-3p MS00001652	27.728	26.552	27.743	26.198	26.584	27.348	24.482	26.133	27.265	27.076	29.644	27.454	29.404	27.457	25.691	27.672	24.121	27.196	26.439	27.338	25.948	25.992	26.519	26.186	25.188	26.893	26.503	27.212	28.087	29.445	27.118	27.621	27.642	26.124	28.116	27.197	30.4	26.496	30.077
C07	C07 mmu-miR-148b-3p MS00001659	31	30.717	31.847	30.169	31.066	29.093	26.398	30.458	31.933	30.097	31.475	32.393	31.934	31.184	28.952	32.861	24.535	32.099	32.848	30.475	29.186	28.94	29.152	31.609	27.828	31.482	31.129	30.177	31.34	34.931	30.958	31.904	32.745	30.458	32.59	29.057	33.834	30.41	33.921
C08	C08 mmu-miR-149-5p MS00001666	30.828	31.738	33.783	30.88	32.199	29.724	29.398	32.523	32.927	32.437	36.673	35.262	35.338	32.538	31.111	34.772	24.341	32.717	33.816	34.582	31.296	28.922	30.964	33.692	29.565	33.731	33.135	33.29	34.179	37.173	31.438	34.823	36.975	34.923	34.212	31.873	34.293	33.167	35.147
C09	C09 mmu-miR-150-5p MS00001673	28.406	25.721	26.6	25.58	26.775	27.819	24.194	26.872	28.133	27.725	29.65	27.989	30.15	27.458	25.299	26.832	21.873	26.005	27.25	27.237	26.57	24.555	27.359	27.64	24.761	27.066	27.523	28.965	29.307	28.517	27.685	28.485	30.799	26.263	27.915	26.641	29.963	26.611	30.777
C10	C10 mmu-miR-151-3p MS00032340	33.118	Undetermined	Undetermined	34.524	Undetermined	Undetermined	Undetermined	34.725	Undetermined	39.349	Undetermined	Undetermined	Undetermined	Undetermined	Undetermined	35.113	31.699	35.179	37.958	34.199	37.647	36.226	Undetermined	34.156	32.258	34.23	38.901	Undetermined	Undetermined	Undetermined	Undetermined	Undetermined	Undetermined	Undetermined	Undetermined	33.595	Undetermined	34.791	Undetermined
C11	C11 mmu-miR-151-5p MS00011207	32.922	33.179	32.775	31.486	32.667	32.504	31.13	31.732	33.179	Undetermined	Undetermined	Undetermined	Undetermined	Undetermined	33.133	30.262	28.545	30.553	Undetermined	32.208	30.813	32.284	30.586	31.184	31.119	32.309	34.155	34.087	39.317	Undetermined	39.492	33.946	Undetermined	33.898	Undetermined	33.545	33.594	32.462	33.368
C12	C12 mmu-miR-152-3p MS00001687	32.694	33.245	32.174	32.632	39.097	33.248	29.654	32.32	34.195	31.226	34.839	32.45	Undetermined	33.592	32.541	33.927	31.384	32.087	36.186	38.754	30.211	30.105	31.334	30.773	31.85	33.539	31.317	33.483	33.405	32.431	29.724	33.432	33.566	39.662	32.644	34.307	33.656	30.376	Undetermined
C13	C13 mmu-miR-153-3p MS00011214	27.316	27.412	28.14	26.405	28.148	27.281	25.486	26.519	27.204	26.699	28.544	26.737	29.196	29.454	27.287	27.567	26.231	27.495	27.401	27.095	25.669	25.01	25.292	26.379	26.709	26.365	26.41	26.445	28.859	29.598	26.276	27.099	28.682	27.986	27.614	28.183	29.098	26.475	28.955
C14	C14 mmu-miR-155-5p MS00001701	25.217	22.866	23.527	22.952	24.315	23.77	20.12	24.212	24.962	24.5	26.594	25.806	26.996	24.497	21.279	21.653	20.802	23.28	23.472	23.837	22.437	22.582	21.674	22.227	20.844	23.862	25.54	24.692	26.131	27.384	24.227	25.543	24.409	24.452	28.398	23.22	27.455	24.771	26.664
C15	C15 mmu-miR-155-3p MS00024255	25.567	24.614	24.746	23.927	24.677	25.446	21.183	24.355	25.895	25.608	27.983	26.559	26.817	25.64	22.805	22.28	22.456	24.862	25.365	24.924	23.356	23.133	22.538	23.624	22.23	24.794	25.363	25.595	26.788	26.409	24.933	25.587	26.516	24.889	28.78	24.197	29.379	25.183	27.83
C16	C16 mmu-miR-15a-5p MS00001281	28.4	26.176	30.789	25.921	30.394	29.198	28.658	28.568	31.83	31.863	38.812	33.698	32.534	28.299	38.685	27.805	21.418	28.43	34.004	29.21	29.859	23.649	28.291	30.84	29.023	28.323	31.472	30.483	32.229	32.726	29.08	32.101	34.283	31.355	32.343	31.634	Undetermined	28.605	34.12
C17	C17 mmu-miR-15b-5p MS00011235	23.554	21.6	20.797	21.171	24.114	22.376	17.415	22.252	23.189	22.542	26.413	23.266	26.398	24.489	23.168	20.406	20.981	22.544	24.11	21.222	19.264	19.611	19.885	20.386	18.467	21.168	21.527	22.595	24.891	24.861	20.746	21.854	24.606	23.136	25.072	22.691	23.335	21.662	26.011
C18	C18 mmu-miR-16-5p MS00005894	25.44	22.651	22.584	23.621	25.972	24.822	20.447	22.86	25.289	25.753	28.543	26.341	28.24	25.953	24.275	19.681	21.852	23.158	25.979	22.546	21.638	21.32	20.66	23.116	21.619	23.432	24.347	25.308	27.413	26.527	24.325	25.169	25.826	25.593	26.87	24.84	28.726	23.88	26.988
C19	C19 mmu-miR-17-5p MS00011256	24.378	22.981	20.957	21.583	21.296	23.368	22.868	23.09	26.117	24.818	27.846	25.914	25.264	22.303	25.346	19.705	15.935	19.926	27.216	22.661	22.627	19.39	21.265	25.509	21.526	23.721	26.176	26.55	27.211	27.434	24.536	24.785	27.113	25.212	25.496	25.542	29.695	23.291	25.803
C20	C20 mmu-miR-181a-5p MS00011263	Undetermined	33.23	32.274	33.377	31.479	33.964	32.322	Undetermined	Undetermined	Undetermined	Undetermined	32.472	Undetermined	33.122	Undetermined	30.189	26.198	31.405	Undetermined	31.64	31.754	29.546	31.985	Undetermined	31.253	32.092	Undetermined	Undetermined	36.655	Undetermined	31.546	Undetermined	Undetermined	Undetermined	Undetermined	Undetermined	Undetermined	Undetermined	39.205
C21	C21 mmu-miR-181b-5p MS00032368	22.572	18.856	18.845	20.808	22.718	21.928	17.996	21.233	23.311	24.247	25.985	23.794	25.328	22.318	20.8	20.105	17.53	18.744	21.659	19.63	20.621	18.909	21.453	19.585	17.316	20.479	23.19	23.61	24.483	24.742	23.13	24.119	22.945	21.764	25.079	22.76	24.576	21.321	23.935
C22	C22 mmu-miR-181c-5p MS00032382	24.938	25.315	25.158	22.89	24.338	23.394	19.253	25.416	24.548	23.941	25.399	24.846	25.68	25.222	23.588	25.501	24.751	25.208	25.105	24.504	22.909	23.69	21.986	24.118	20.639	23.769	24.688	24.187	25.918	26.747	24.804	24.251	24.704	25.422	26.204	23.787	26.944	23.335	25.444
C23	C23 mmu-miR-181d-5p MS00011284	25.537	24.33	22.893	22.568	22.752	23.123	23.47	23.869	25.907	25.002	28.225	26.724	27.249	23.185	26.567	21.471	18.183	21.118	26.557	23.736	23.534	21.396	22.656	25.406	22.334	24.181	25.705	25.827	27.067	26.668	23.719	25.689	26.571	26.15	27.244	26.502	28.723	23.53	26.539
C24	C24 mmu-miR-182-5p MS00011291	28.248	27.22	26.385	25.486	24.663	27.157	27.688	26.444	27.979	27.883	29.564	28.221	28.264	25.546	28.272	25.627	21.292	24.704	28.95	26.466	27.217	24.383	25.599	29.267	25.609	27.156	29.375	28.715	28.587	28.321	26.574	27.799	29.125	28.52	27.824	28.293	32.012	25.904	29.117
D01	D01 mmu-miR-182-3p MS00024297	24.37	23.625	24.226	23.514	24.291	23.669	19.8	21.441	23.098	23.508	25.925	23.985	26.224	25.547	23.374	24.445	23.578	25.278	24.837	22.444	21.743	23.611	20.985	22.141	22.304	23.276	22.787	22.248	24.119	26.58	22.656	23.771	24.485	23.412	25.83	24.353	26.68	22.863	26.47
D02	D02 mmu-miR-183-5p MS00001722	26.135	25.001	23.344	24.125	25.567	25.318	20.982	24.191	24.06	24.713	26.932	25.73	27.414	26.901	24.939	25.588	24.695	27.089	26.402	23.982	22.567	24.069	21.817	23.557	23.586	25.256	24.286	24.314	25.881	27.263	24.298	24.957	25.646	23.273	29.726	24.725	27.22	24.866	28.724
D03	D03 mmu-miR-183-3p MS00011298	Undetermined	31.917	Undetermined	35.509	Undetermined	36.393	32.002	Undetermined	Undetermined	33.613	Undetermined	Undetermined	Undetermined	Undetermined	Undetermined	32.348	30.762	33.801	Undetermined	36.537	31.177	31.757	Undetermined	32.636	31.858	Undetermined	Undetermined	Undetermined	Undetermined	Undetermined	34.264	34.628	Undetermined	Undetermined	Undetermined	Undetermined	33.675	33.569	Undetermined
D04	D04 mmu-miR-184-3p MS00001729	23.176	21.583	22.662	21.67	21.83	22.403	19.144	21.958	22.573	22.578	23.947	23.311	23.77	22.326	19.725	19.981	19.574	22.298	21.844	22.372	21.784	20.683	19.398	21.704	19.657	22.327	23.387	22.774	23.794	23.946	21.763	22.501	22.266	21.576	23.596	20.579	26.302	22.283	23.984
D05	D05 mmu-miR-185-5p MS00001736	23.957	22.543	23.504	22.535	22.779	23.3	19.73	22.585	23.613	24.695	25.113	23.893	24.784	23.25	20.843	21.363	20.27	23.391	23.265	23.437	22.144	21.579	20.364	22.132	20.588	23.11	22.603	23.27	24.629	25.375	22.631	23.43	23.493	22.42	24.546	21.928	26.904	22.873	24.701
D06	D06 mmu-miR-186-5p MS00032396	30.164	29.817	33.739	29.887	32.657	32.161	Undetermined	30.95	Undetermined	33.958	Undetermined	34.296	32.997	31.415	Undetermined	33.445	25.643	31.327	36.33	34.421	Undetermined	27.582	31.976	35.8	Undetermined	32.189	37.576	33.363	33.576	34.768	31.399	Undetermined	Undetermined	36.988	32.237	Undetermined	Undetermined	32.357	33.734
D07	D07 mmu-miR-187-3p MS00001750	21.979	21.179	21.517	20.293	21.813	20.635	17.732	20.838	19.658	19.576	21.97	22.203	22.783	25.287	21.72	22.522	22.647	23.212	22.144	20.603	18.568	21.267	17.688	19.816	20.858	21.735	21.387	20.276	21.245	22.999	21.08	20.691	20.864	19.405	25.952	20.87	22.472	21.333	24.757
D08	D08 mmu-miR-18a-5p MS00032431	25.394	25.425	25.393	24.266	24.438	24.622	21.924	23.661	25.155	23.851	26.612	25.279	26.303	25.542	23.51	26.336	22.957	25.95	24.949	26.111	23.586	23.982	23.98	23.691	22.92	24.71	24.916	24.655	26.44	27.916	24.723	25.752	25.596	24.51	25.722	23.712	28.134	24.468	27.237
D09	D09 mmu-miR-190a-5p MS00032438	24.519	25.451	24.778	23.529	24.794	23.829	20.683	23.685	25.147	23.794	27.314	25.187	26.967	26.45	24.502	25.734	22.781	25.498	26.099	24.764	22.442	23.286	22.851	23.586	21.841	23.904	23.39	24.213	26.737	28.34	23.696	25.026	26.28	25.594	26.909	25.38	28.695	23.62	26.738
D10	D10 mmu-miR-191-5p MS00001771	26.895	25.651	26.887	24.123	25.519	25.241	25.126	24.818	27.513	26.358	28.906	27.647	27.589	24.972	26.718	25.9	20.978	24.927	27.489	26.45	26.491	23.154	25.674	26.579	24.534	26.572	27.548	27.084	29.663	28.21	25.867	27.374	27.92	25.961	27.416	26.822	30.469	25.443	28.842
D11	D11 mmu-miR-192-5p MS00011354	34.681	31.554	31.817	31.335	31.497	31.623	27.143	30.661	31.321	31.797	33.888	31.198	32.59	32.382	31.726	32.662	29.611	32.577	33.687	32.304	29.724	28.771	30.824	29.641	28.518	31.899	30.259	31.388	33.425	33.309	32.281	33.043	33.635	33.954	35.835	31.121	Undetermined	30.343	35.574
D12	D12 mmu-miR-192-3p MS00024360	27.64	25.441	25.909	25.016	27.17	26.865	23.994	26.003	27.565	27.753	30.778	28.291	29.816	27.186	26.185	26.257	21.986	25.104	26.288	26.609	25.208	24.249	26.269	25.703	24.778	26.55	27.651	28.452	29.515	29.484	27.536	28.271	28.885	27.868	29.535	28.299	29.803	26.253	31.774
D13	D13 mmu-miR-193a-3p MS00001785	29.022	28.729	28.85	27.197	27.906	27.818	24.743	28.799	28.527	27.715	30.483	29.156	30.682	32.312	27.603	29.639	27.691	30.626	29.85	28.971	25.814	27.677	25.497	26.942	26.886	27.861	28.283	27.933	28.984	30.805	27.007	28.683	30.872	26.713	30.098	27.266	30.432	28.548	30.483
D14	D14 mmu-miR-193b-3p MS00011368	34.987	38.281	Undetermined	32.327	32.279	32.933	31.949	Undetermined	34.309	32.759	Undetermined	Undetermined	Undetermined	Undetermined	Undetermined	Undetermined	38.27	Undetermined	39.816	37.34	32.361	38.698	33.436	34.109	33.088	Undetermined	33.636	Undetermined	Undetermined	Undetermined	38.415	32.418	34.132	33.94	Undetermined	Undetermined	39.876	33.875	Undetermined
D15	D15 mmu-miR-194-5p MS00006090	25.635	23.479	23.294	23.732	25.549	24.38	20.415	24.185	26.433	26.811	29.094	27.238	28.349	26.264	24.146	22.249	21.81	24.356	25.39	23.831	22.433	22.573	22.719	22.82	20.614	23.766	25.2	25.106	27.179	27.942	24.779	26.549	25.566	24.28	28.569	25.09	28.954	24.448	27.099
D16	D16 mmu-miR-195a-5p MS00001792	21.463	20.423	21.23	20.27	20.543	20.682	17.305	20.516	20.833	20.703	21.839	21.211	21.981	21.234	19.052	19.686	19.862	21.449	20.478	20.88	19.817	19.806	18.877	19.919	17.7	20.644	21.196	20.615	21.963	22.671	20.818	21.265	20.568	20.564	21.443	19.696	23.791	20.613	22.105
D17	D17 mmu-miR-196a-5p MS00032515	25.51	24.311	24.992	24.315	24.124	24.846	21.273	24.431	24.98	24.507	25.566	25.7	26.014	25.274	22.272	24.595	23.85	24.884	24.262	25.126	23.848	23.67	22.797	23.532	21.946	24.788	25.571	24.7	25.705	27.298	24.918	25.979	25.594	24.121	26.607	23.211	27.882	24.851	26.156
D18	D18 mmu-miR-196b-5p MS00032522	18.776	16.947	17.455	17.371	18.12	17.348	15.157	17.831	19.783	18.83	20.126	19.654	20.289	18.203	15.545	16.905	16.12	17.628	17.112	17.479	16.753	16.786	16.648	16.427	15.304	17.681	19.498	19.126	20.092	20.625	18.376	19.666	17.677	17.075	20.714	16.977	22.17	18.258	19.744
D19	D19 mmu-miR-196b-3p MS00024479	21.763	20.689	20.535	20.247	21.457	20.927	17.624	21.006	22.79	22.292	24.376	23.399	23.767	22.129	19.131	20.708	18.755	20.629	21.966	21.391	19.697	19.606	19.165	19.38	18.369	21.156	22.598	22.175	23.69	24.757	21.663	23.335	22.246	21.652	24.267	20.897	25.933	21.124	23.579
D20	D20 mmu-miR-199a-3p MS00007889	26.858	26.565	25.169	24.486	27.389	24.788	20.883	26.257	28.87	25.991	29.473	28.551	30.533	29.822	25.961	26.006	23.284	25.836	28.009	25.938	22.721	24.933	22.952	23.983	23.219	26.46	26.621	27.132	28.792	31.084	26.307	26.57	29.355	25.908	31.686	27.123	29.465	25.983	30.937
D21	D21 mmu-miR-199a-5p MS00032529	31.71	31.123	30.199	30.499	30.999	30.169	27.303	30.548	31.138	30.862	33.57	32.22	39.788	32.434	32.483	30.871	29.229	31.899	32.122	29.685	28.718	29.641	29.104	29.445	29.481	30.623	32.603	30.628	33.948	33.875	30.354	30.972	32.294	30.526	34.342	31.429	32.335	31.017	32.332
D22	D22 mmu-miR-199b-5p MS00032536	25.344	24.55	25.099	23.477	25.263	23.985	20.742	24.189	24.91	24.344	26.386	26.309	26.232	25.869	23.146	24.808	22.283	24.475	24.494	24.43	22.464	23.614	21.954	23.551	22.551	24.753	25.387	24.958	26.228	27.325	24.371	25.245	25.308	24.297	26.764	24.552	27.646	24.588	27.825
D23	D23 mmu-miR-19a-3p MS00001302	26.881	26.688	25.282	24.63	27.809	25.032	21.016	26.414	28.76	25.909	30.247	28.765	30.8	30.58	26.282	25.804	23.088	25.867	28.424	26.283	22.839	24.946	23.101	24.179	23.506	26.46	26.702	27.127	29.22	30.485	26.248	27.592	29.359	26.426	30.488	27.23	29.146	26.448	30.596
D24	D24 mmu-miR-19b-3p MS00005915	32.768	31.934	31.496	31.43	32.69	31.18	30.549	32.139	31.597	32.237	32.177	32.156	31.946	32.005	31.161	30.738	28.157	30.733	31.888	32.318	32.25	30.42	30.293	32.473	30.825	31.442	32.272	31.936	32.383	32.934	30.98	32.509	31.939	31.592	31.981	32.288	32.067	32.235	32.258
E01	E01 mmu-miR-1a-3p MS00011004	29.585	29.665	29.964	28.6	29.801	27.503	25.816	29.396	29.604	30.213	30.34	30.159	30.592	32.059	29.431	29.817	26.908	29.357	30.079	29.946	27.218	28.225	26.749	27.609	27.238	28.743	28.864	28.976	29.704	30.718	29.292	30.159	29.957	28.017	31.571	29.078	33.944	29.407	33.424
E02	E02 mmu-miR-200a-3p MS00001813	30.662	31.386	33.509	30.205	31.239	31.598	26.972	31.354	33.215	30.676	32.264	31.797	31.49	34.719	27.588	28.468	29.678	33.602	31.533	30.811	29.328	30.613	28.315	29.803	27.209	29.763	31.466	31.322	32.001	30.578	28.205	30.174	30.259	29.135	32.604	28.619	32.392	32.308	33.314
E03	E03 mmu-miR-200b-3p MS00011417	Undetermined	35.919	38.027	Undetermined	Undetermined	Undetermined	Undetermined	Undetermined	Undetermined	Undetermined	Undetermined	Undetermined	Undetermined	Undetermined	Undetermined	31.778	Undetermined	35.594	Undetermined	Undetermined	Undetermined	Undetermined	Undetermined	Undetermined	Undetermined	Undetermined	Undetermined	Undetermined	Undetermined	38.301	32.089	Undetermined	Undetermined	Undetermined	Undetermined	Undetermined	Undetermined	Undetermined	Undetermined
E04	E04 mmu-miR-200c-3p MS00001827	31.643	30.204	30.597	29.62	30.878	31.174	27.536	31.095	31.821	31.17	32.169	32.004	30.911	31.552	25.798	26.978	28.353	32.329	31.195	31.571	29.422	29.174	27.681	29.472	27.936	30.68	33.605	31.844	30.946	31.675	28.879	30.611	29.744	28.773	33.606	27.114	35.509	32.311	32.408
E05	E05 mmu-miR-203-3p MS00001848	31.465	31.099	31.373	30.281	31.25	31.167	29.959	31.251	32.061	32.324	31.233	32.18	31.823	32.348	30.906	29.339	29.736	31.985	31.249	31.663	31.151	29.997	30.6	30.559	30.826	31.249	31.833	32.248	31.468	32.068	30.794	32.45	32.12	31.652	31.93	31.938	31.906	31.822	31.643
E06	E06 mmu-miR-204-5p MS00032557	31.576	35.916	Undetermined	31.77	33.81	Undetermined	32.221	Undetermined	Undetermined	Undetermined	33.313	Undetermined	Undetermined	32.544	33.287	37.16	28.286	33.015	Undetermined	Undetermined	37.498	32.006	33.418	33.454	33.306	Undetermined	Undetermined	Undetermined	Undetermined	Undetermined	Undetermined	Undetermined	34.138	32.6	33.253	33.428	Undetermined	Undetermined	Undetermined
E07	E07 mmu-miR-204-3p MS00024514	23.148	20.431	20.964	21.265	22.579	22.504	18.422	22.786	24.378	23.508	25.494	24.809	25.179	22.305	20.275	21.483	19.119	21.122	22.565	22.503	20.605	20.305	20.923	20.232	19.132	22.411	24.413	23.973	24.811	26.764	22.276	25.207	23.178	22.857	26.127	22.014	25.609	22.684	24.829
E08	E08 mmu-miR-205-5p MS00001862	24.516	23.271	22.978	23.106	24.634	23.936	20.432	23.231	25.426	24.555	27.828	25.944	26.631	25.381	22.803	22.392	21.625	23.832	24.608	24.212	22.183	22.819	21.668	22.468	21.457	23.885	24.923	24.874	26.657	27.628	24.551	25.449	25.846	24.097	27.873	24.238	27.935	24.027	28.1
E09	E09 mmu-miR-206-3p MS00001869	Undetermined	Undetermined	33.429	33.368	Undetermined	Undetermined	31.46	Undetermined	33.199	Undetermined	Undetermined	Undetermined	Undetermined	Undetermined	Undetermined	33.295	33.555	Undetermined	32.66	Undetermined	31.87	Undetermined	32.284	Undetermined	33.638	33.395	Undetermined	Undetermined	Undetermined	Undetermined	Undetermined	Undetermined	Undetermined	33.546	Undetermined	32.373	Undetermined	Undetermined	Undetermined
E10	E10 mmu-miR-206-5p MS00024528	32.4	31.327	37.372	35.133	34.587	30.858	31.305	Undetermined	33.3	38.782	Undetermined	Undetermined	Undetermined	31.701	Undetermined	27.679	27.495	39.432	33.505	34.983	32.106	30.304	32.001	31.926	33.907	36.424	33.301	32.208	38.372	33.516	29.625	34.283	33.268	36.619	35.088	Undetermined	34.621	Undetermined	Undetermined
E11	E11 mmu-miR-207 MS00001876	32.382	32.539	32.776	31.848	33.584	32.986	30.841	32.549	31.688	32.326	33.911	32.697	33.13	32.258	33.178	30.834	32.528	33.595	33.952	32.961	32.29	33.132	31.576	31.978	31.283	32.279	33.082	32.925	33.444	33.881	30.663	33.52	35.045	32.901	33.315	34.12	32.996	32.487	34.063
E12	E12 mmu-miR-20a-5p MS00001309	23.375	21.84	22.338	21.724	22.86	23.372	18.716	22.81	24.459	23.483	25.993	24.695	25.306	24.155	20.99	22.24	20.717	22.199	24.652	23.205	21.153	20.931	21.567	21.297	19.627	22.977	23.758	23.44	24.998	26.666	23.578	24.993	24.542	23.165	25.55	22.578	27.027	22.689	25.64
E13	E13 mmu-miR-20b-5p MS00001316	27.703	26.509	26.586	25.821	26.509	26.338	23.995	26.585	27.585	27.922	28.399	29.081	28.139	26.959	25.288	Undetermined	24.964	26.46	25.983	28.347	25.865	25.961	26.349	24.887	24.267	26.485	28.435	27.575	28.564	28.846	27.959	29.425	26.476	27.811	28.842	26.863	30.713	26.971	28.467
E14	E14 mmu-miR-21a-5p MS00011487	29.243	27.613	27.871	27.26	28.456	29.011	24.694	28.727	29.249	29.79	33.204	30.201	30.959	28.853	25.899	28.623	26.726	28.646	29.328	28.661	26.467	26.801	26.919	27.149	25.33	27.98	28.89	28.167	30.885	33.494	27.494	29.556	29.564	28.155	30.896	28.083	30.508	28.581	31.887
E15	E15 mmu-miR-21a-3p MS00011494	33.436	35.99	Undetermined	Undetermined	37.917	32.983	31.8	Undetermined	33.585	Undetermined	Undetermined	Undetermined	Undetermined	32.479	37.063	34.326	30.883	Undetermined	34.979	35.991	32.986	38.696	38.421	Undetermined	34.858	Undetermined	36.291	34.319	34.256	Undetermined	28.867	37.495	Undetermined	Undetermined	Undetermined	Undetermined	37.592	34.991	Undetermined
E16	E16 mmu-miR-210-3p MS00032564	28.277	29.787	27.994	27.912	28.755	27.14	22.601	28.143	28.976	28.355	30.365	28.92	30.164	30.547	27.767	28.875	28.3	29.552	30.87	27.944	25.983	26.837	25.522	28.151	24.008	26.516	26.907	27.912	29.873	30.265	28.113	28.348	30.496	28.647	31.237	28.937	30.748	26.934	30.651
E17	E17 mmu-miR-211-5p MS00001897	32.25	31.719	31.498	31.294	30.001	30.188	27.606	29.127	30.668	29.986	Undetermined	31.486	Undetermined	32.569	29.552	30.911	30.013	32.423	32.808	32.806	29.568	30.257	30.08	28.797	29.809	29.757	30.428	30.669	33.932	31.986	29.262	30.38	30.7	30.395	31.935	31.38	31.666	30.529	33.814
E18	E18 mmu-miR-214-3p MS00032571	22.922	22.551	22.451	22.295	23.005	21.581	20.094	21.758	22.688	23.391	23.99	23.139	23.667	23.308	20.127	20.938	21.56	23.664	22.905	22.711	21.438	20.792	19.905	21.628	21.157	22.444	22.752	23.608	24.466	24.715	21.815	23.29	22.212	22.528	24.162	21.413	25.713	22.854	23.588
E19	E19 mmu-miR-215-5p MS00001918	33.866	31.972	32.981	32.182	32.842	30.273	29.01	30.089	32.104	31.262	32.904	31.564	37.752	30.683	30.539	29.265	29.929	32.12	31.852	31.088	29.937	29.937	28.472	30.243	31.289	32.079	31.347	32.602	33.238	31.406	29.339	30.532	32.169	32.901	33.985	31.695	35.398	30.933	Undetermined
E20	E20 mmu-miR-216a-5p MS00032578	Undetermined	34.816	37.397	35.141	34.953	34.76	33.467	35.284	36.461	38.822	35.186	39.422	32.896	31.278	36.57	32.125	31.45	33.693	35.952	37.631	35.464	33.697	32.667	37.515	33.185	34.517	35.77	34.526	35.101	Undetermined	28.761	35.693	34.223	34.174	33.704	33.885	35.701	36.837	Undetermined
E21	E21 mmu-miR-217-5p MS00007966	25.338	24.135	24.822	23.918	24.146	24.467	21.118	25.206	25.135	24.279	25.574	25.606	25.423	24.991	20.623	25.32	22.954	24.841	24.445	25.422	23.502	23.316	23.98	23.653	21.661	24.933	26.191	25.316	25.822	27.308	25.414	26.368	24.421	23.332	25.899	22.645	26.109	24.914	26.687
E22	E22 mmu-miR-217-3p MS00024605	Undetermined	32.649	34.702	32.575	Undetermined	Undetermined	28.976	38.161	Undetermined	Undetermined	Undetermined	Undetermined	Undetermined	Undetermined	Undetermined	Undetermined	33.292	Undetermined	32.824	33.631	31.157	33.611	34.019	34.577	30.387	Undetermined	Undetermined	Undetermined	Undetermined	Undetermined	31.769	Undetermined	Undetermined	Undetermined	Undetermined	33.921	Undetermined	33.764	Undetermined
E23	E23 mmu-miR-218-5p MS00006118	33.378	31.953	32.353	33.103	32.902	39.56	30.117	36.635	Undetermined	Undetermined	Undetermined	Undetermined	Undetermined	Undetermined	31.915	30.422	27.113	33.633	33.678	Undetermined	30.647	31.598	30.652	32.686	30.739	35.913	Undetermined	Undetermined	Undetermined	Undetermined	33.822	Undetermined	Undetermined	Undetermined	Undetermined	32.787	35.502	34.753	33.295
E24	E24 mmu-miR-22-3p MS00001330	27.847	26.629	29.112	26.785	26.642	27.209	25.983	26.908	28.126	28.232	28.813	29.549	28.978	26.762	27.188	25.657	24.563	26.786	28.22	27.852	27.994	25.92	25.377	27.549	25.663	Undetermined	29.864	28.259	29.575	27.349	26.321	28.227	27.867	28.271	28.329	26.359	30.724	27.68	29.325
F01	F01 mmu-miR-22-5p MS00011522	28.135	26.822	28.63	27.144	28.407	27.682	28.295	29.677	32.511	33.475	34.068	37.309	33.406	28.121	32.381	28.294	21.126	26.965	31.71	29.349	29.199	24.115	26.844	29.823	28.991	29.185	32.556	32.381	35.432	28.922	28.848	33.56	36.588	34.209	33.868	32.131	Undetermined	29.168	32.609
F02	F02 mmu-miR-221-3p MS00032585	30.2	28.718	32.484	27.953	28.538	28.795	28.969	28.848	30.512	31.104	32.951	31.32	32.182	28.604	30.247	28.987	26.224	30.534	30.168	28.819	31.485	27.642	28.231	30.547	28.811	29.448	31.137	30.126	32.223	31.451	28.347	30.797	29.883	28.553	29.972	29.21	34.595	29.149	34.834
F03	F03 mmu-miR-221-5p MS00024626	25.363	24.322	25.126	23.465	24.448	24.574	20.338	25.013	25.387	24.902	26.291	25.477	25.428	25.156	22.4	25.528	23.503	25.413	24.658	24.973	23.134	23.627	23.85	24.111	21.019	24.772	25.904	25.176	26.651	26.846	25.106	26.013	25.514	24.216	26.69	23.978	28.345	24.429	26.767
F04	F04 mmu-miR-222-3p MS00007959	19.627	17.883	18.3	17.885	18.673	18.167	15.695	18.63	19.255	19.505	20.726	20.414	20.786	18.842	15.84	17.862	16.588	18.685	17.665	18.55	17.584	17.45	17.174	16.937	15.739	18.389	20.203	19.697	20.727	21.284	19.132	20.275	18.256	18.052	21.366	17.36	22.828	19.108	20.402
F05	F05 mmu-miR-222-5p MS00024633	32.625	32.3	35.852	31.873	37.281	34.413	31.825	31.741	32.492	32.981	32.199	Undetermined	34.783	29.467	33.593	30.925	28.204	32.799	33.897	32.345	32.657	32.456	31.453	31.93	31.261	32.525	33.902	35.796	33.125	34.78	26.852	32.988	33.483	38.159	31.985	31.911	35.534	32.73	33.231
F06	F06 mmu-miR-223-3p MS00032592	33.477	30.412	30.162	28.441	28.603	29.253	29.774	32.254	31.3	29.93	32.597	26.291	30.617	29.723	32.467	31.955	24.811	29.716	31.184	35.344	30.749	27.935	29.301	30.7	29.69	31.942	32.179	32.399	35.706	32.739	29.676	32.617	32.674	30.282	32.398	29.079	Undetermined	29.798	32.525
F07	F07 mmu-miR-224-5p MS00011536	37.463	34.243	Undetermined	36.122	Undetermined	Undetermined	34.39	34.787	Undetermined	37.281	38.676	Undetermined	Undetermined	33.666	Undetermined	35.18	31.431	Undetermined	Undetermined	Undetermined	35.034	36.208	32.844	37.756	35.433	Undetermined	33.146	38.705	38.167	Undetermined	31.818	Undetermined	Undetermined	Undetermined	33.996	37.258	Undetermined	38.51	Undetermined
F08	F08 mmu-miR-23a-3p MS00032599	29.241	29.52	30.25	27.928	28.611	28.754	25.798	29.399	29.938	29.219	30.889	30.444	30.731	29.181	27.439	28.637	25.27	28.917	29.979	29.777	28.348	29.004	26.974	29.075	27.815	29.192	29.923	31	31.578	31.467	28.777	29.945	30.611	28.707	31.346	28.08	33.603	29.376	31.577
F09	F09 mmu-miR-23b-3p MS00032606	27.141	27.754	26.464	26.382	27.27	28.206	25.429	26.279	26.901	26.579	27.605	27.501	27.226	26.726	27.585	24.784	25.529	27.116	28.185	26.886	26.155	25.504	25.605	26.195	26.399	26.627	27.661	28.072	28.001	28.291	25.696	27.529	28.145	29.841	28.461	26.874	28.79	27.972	29.83
F10	F10 mmu-miR-23b-5p MS00024661	23.246	22.841	23.565	20.456	21.443	22.283	20.69	21.339	23.803	22.091	25.332	23.767	23.83	22.017	23.571	21.635	18.548	21.795	24.355	23.008	21.577	20.167	20.569	23.108	21.594	22.654	23.07	23.189	25.164	24.722	22.739	23.283	24.692	22.79	24.247	22.866	27.779	21.865	25.212
F11	F11 mmu-miR-24-3p MS00005922	27.178	26.805	25.311	24.179	25.811	26.653	24.345	24.809	28.871	27.143	32.901	28.794	29.557	27.679	30.382	25.609	19.379	23.915	29.906	26.247	24.309	23.198	25.85	25.758	26.168	26.069	26.542	27.442	30.321	31.559	27.466	28.263	30.728	29.979	30.991	29.416	30.429	26.427	32.993
F12	F12 mmu-miR-25-3p MS00001337	27.371	26.54	26.203	24.922	27.11	27.463	22.792	26.486	27.721	28.582	32.1	28.341	29.725	27.82	26.463	22.415	21.516	25.714	28.098	25.992	24.55	23.575	22.54	26.246	24.965	26.486	26.88	28.388	29.577	29.288	26.156	27.812	27.983	29.469	30.86	25.569	33.953	27.307	29.392
F13	F13 mmu-miR-26a-5p MS00032613	21.013	18.738	19.237	19.132	20.302	20.433	16.676	19.603	21.398	22.155	23.561	22.149	23.269	20.5	18.487	18.403	17.796	19.734	20.415	18.885	18.605	18.208	18.234	17.991	16.534	19.394	21.185	21.079	22.248	23.149	20.902	22.229	20.732	20.312	23.343	20.314	24.57	19.911	21.902
F14	F14 mmu-miR-26b-5p MS00001344	Undetermined	33.106	37.057	36.121	38.907	Undetermined	31.899	Undetermined	38.332	Undetermined	Undetermined	Undetermined	Undetermined	Undetermined	38.785	35.173	32.788	37.477	Undetermined	35.258	35.531	36.206	34.905	34.729	31.973	34.406	33.652	Undetermined	Undetermined	Undetermined	35.707	Undetermined	Undetermined	Undetermined	Undetermined	34.201	Undetermined	36.099	Undetermined
F15	F15 mmu-miR-27a-3p MS00001351	21.393	19.258	19.839	19.57	20.85	20.861	17.147	20.187	21.833	22.357	24.146	22.74	23.844	21.069	18.909	18.943	18.398	20.609	20.885	19.86	18.996	18.579	18.767	18.493	17.026	19.801	21.832	21.568	22.813	23.621	21.554	22.748	21.455	21.159	24.102	20.686	25.331	20.557	22.425
F16	F16 mmu-miR-27b-3p MS00001358	27.701	25.777	30.997	25.31	28.871	28.554	30.104	27.46	31.779	30.436	31.362	33.278	31.989	28.9	38.063	30.147	21.364	28.223	31.082	29.963	31.721	24.764	28.113	31.189	31.092	28.42	29.608	30.257	31.702	34.431	29.219	33.8	32.228	29.532	31.021	31.646	36.585	27.695	32.31
F17	F17 mmu-miR-27b-5p MS00011571	33.403	34.499	38.077	31.009	Undetermined	Undetermined	33.575	37.905	34.917	Undetermined	36.846	Undetermined	Undetermined	31.651	38.532	31.837	28.228	Undetermined	Undetermined	37.579	33.128	32.939	32.574	35.458	32.456	33.238	33.949	Undetermined	34.023	38.081	28.677	Undetermined	35.531	36.523	38.559	35.542	Undetermined	34.447	33.287
F18	F18 mmu-miR-28a-5p MS00001365	25.288	25.967	29.847	23.893	26.503	26.572	27.146	26.873	29.511	26.719	29.577	27.843	28.759	26.742	29.42	29.349	21.565	27.952	29.372	29.64	28.346	23.954	26.192	29.34	28.599	27.764	29.156	27.658	29.305	29.486	27.219	29.637	30.339	26.701	28.488	27.738	31.442	26.745	31.192
F19	F19 mmu-miR-292-3p MS00006146	25.319	26.77	30.232	24.655	26.906	26.13	26.286	27.827	29.492	27.158	29.821	28.303	28.839	26.667	29.45	29.229	21.536	28.171	29.855	29.426	27.141	24.109	26.541	28.958	28.587	28.083	28.852	28.266	29.772	30.486	26.588	29.356	30.45	27.813	28.662	28.526	31.224	28.262	31.409
F20	F20 mmu-miR-295-3p MS00001995	33.469	Undetermined	36.147	33.863	37.705	32.645	33.517	Undetermined	36.184	Undetermined	Undetermined	Undetermined	Undetermined	34.79	33.641	35.338	30.121	Undetermined	Undetermined	Undetermined	36.239	33.246	33.263	34.919	31.523	35.14	Undetermined	Undetermined	37.592	Undetermined	31.579	Undetermined	38.35	Undetermined	Undetermined	33.809	Undetermined	37.433	Undetermined
F21	F21 mmu-miR-298-5p MS00002016	32.845	32.842	34.467	32.999	31.37	31.734	29.255	31.659	34.782	32.791	31.474	35.017	37.078	30.81	31.422	32.392	29.953	34	32.146	32.594	31.968	32.202	30.225	30.931	30.51	32.893	34.152	33.577	33.2	32.769	28.24	37.706	33.921	31.643	33.447	30.768	33.443	33.64	35.019
F22	F22 mmu-miR-29a-3p MS00001372	24.252	23.718	27.687	22.899	24.662	26.021	30.477	25.124	28.452	25.359	29.095	28.29	27.387	25.286	29.899	29.255	18.119	24.802	28.102	27.655	29.321	20.736	24.383	29.572	29.423	25.653	28.531	25.712	27.057	29.269	26.269	31.767	29.253	25.478	26.142	26.484	32.721	24.802	27.743
F23	F23 mmu-miR-29b-3p MS00005936	28.311	29.959	28.127	28.782	25.889	28.133	34.583	30.223	30.379	31.944	32.648	35.864	28.379	27.707	30.563	30.808	21.992	26.925	31.615	31.083	30.924	27.141	32.203	30.806	28.852	30.248	32.767	32.686	32.852	31.993	31.261	31.672	31.972	31.852	30.528	29.934	36.944	29.723	30.371
F24	F24 mmu-miR-29c-3p MS00001379	24.183	21.459	26.437	20.178	24.483	22.717	30.895	22.351	26.795	26.692	28.607	28.687	27.978	24.355	30.981	26.999	16.59	21.433	26.563	25.081	27.648	19.239	24.217	27.597	27.59	23.36	26.738	27.159	28.572	31.072	24.013	30.823	29.009	27.768	27.104	29.442	33.658	23.729	29.063
G01	G01 mmu-miR-301a-3p MS00011683	32.567	31.998	33.83	30.831	32.89	32.222	32.975	33.605	33.346	33.201	32.7	32.72	33.541	33.343	33.783	32.001	28.931	32.828	32.291	33.927	32.674	29.979	31.942	33.654	32.433	32.338	33.681	33.444	32.884	32.02	32.744	33.6	32.614	33.148	28.706	33.083	33.483	32.685	32.146
G02	G02 mmu-miR-302a-5p MS00011697	28.114	31.325	31.461	30.35	29.37	24.573	30.789	32.907	32.809	38.185	33.356	29.989	31.193	Undetermined	Undetermined	30.698	30.328	30.638	32.098	Undetermined	31.24	29.657	31.551	32.231	31.676	32.403	31.511	32.442	36.501	32.499	33.319	31.69	33.879	29.552	Undetermined	28.824	32.844	30.49	Undetermined
G03	G03 mmu-miR-302d-3p MS00002072	Undetermined	Undetermined	33.282	Undetermined	Undetermined	Undetermined	32.604	Undetermined	Undetermined	34.946	Undetermined	Undetermined	Undetermined	Undetermined	39.338	35.123	33.236	Undetermined	Undetermined	Undetermined	Undetermined	Undetermined	Undetermined	Undetermined	Undetermined	Undetermined	Undetermined	Undetermined	Undetermined	Undetermined	34.235	Undetermined	Undetermined	Undetermined	Undetermined	Undetermined	Undetermined	Undetermined	Undetermined
G04	G04 mmu-miR-30a-5p MS00011704	32.405	33.384	Undetermined	32.392	Undetermined	33.448	32.344	33.675	Undetermined	Undetermined	Undetermined	Undetermined	Undetermined	38.157	32.413	Undetermined	33.681	32.697	Undetermined	33.369	Undetermined	32.45	33.27	33.485	30.855	Undetermined	Undetermined	Undetermined	Undetermined	Undetermined	Undetermined	Undetermined	Undetermined	36.07	Undetermined	Undetermined	Undetermined	Undetermined	Undetermined
G05	G05 mmu-miR-30b-5p MS00001386	20.531	19.242	19.248	18.966	19.902	19.72	16.391	19.66	21.439	20.964	23.32	22.247	22.551	20.785	17.819	19.223	17.413	19.592	20.64	19.801	18.334	18.238	18.218	18.105	17.171	19.729	20.267	20.785	21.978	23.376	20.485	22.005	21.062	20.305	23.104	19.542	24.528	19.868	22.155
G06	G06 mmu-miR-30b-3p MS00011718	28.905	29.565	29.09	27.322	28.725	26.011	23.706	27.783	28.569	27.82	30.134	28.501	29.744	32.555	27.361	29.574	28.077	30.695	29.695	28.689	26.488	26.861	26.3	27.622	25.296	27.881	27.589	28.134	29.885	30.843	27.842	28.235	30.074	29.535	30.773	27.606	31.701	27.868	33.304
G07	G07 mmu-miR-30c-5p MS00011725	21.719	20.817	21.109	20.339	21.467	21.202	17.685	21.161	22.634	22.279	24.374	23.338	23.852	22.098	19.077	20.832	19.193	21.208	21.998	21.25	19.929	19.801	19.638	19.602	18.558	21.138	22.586	22.224	23.489	24.694	21.919	23.318	22.36	21.71	24.667	20.883	25.738	21.345	23.651
G08	G08 mmu-miR-30d-5p MS00011746	32.8	38.725	33.379	33.881	35.463	32.357	29.422	33.452	36.463	32.403	38.021	33.335	Undetermined	35.58	31.259	35.062	31.803	Undetermined	33.663	32.516	30.301	31.765	30.211	30.893	30.791	33.187	33.236	37.867	33.867	Undetermined	29.72	35.107	35.452	36.314	Undetermined	33.193	34.368	34.17	33.334
G09	G09 mmu-miR-30e-5p MS00011753	20.308	18.599	20.006	18.572	18.967	20.247	16.781	18.769	19.784	18.785	21.082	20.201	21.432	19.208	17.258	18.735	16.21	19.132	20.132	19.829	18.635	17.385	17.793	19.558	17.331	19.227	19.869	19.571	20.727	21.088	17.984	20.43	20.457	18.37	20.331	18.877	22.274	19.182	21.615
G10	G10 mmu-miR-31-5p MS00001407	33.364	29.722	29.61	29.69	32.394	31.368	27.571	30.816	Undetermined	34.597	33.719	33.365	Undetermined	32.295	31.933	27.387	24.917	28.678	33.332	30.181	29.348	28.394	28.762	29.258	28.523	30.856	31.475	32.823	34.821	39.965	29.318	Undetermined	Undetermined	36.633	35.999	Undetermined	Undetermined	32.277	Undetermined
G11	G11 mmu-miR-31-3p MS00011760	28.858	25.783	26.537	25.856	28.341	27.421	24.463	28.107	29.581	30.453	31.536	31.281	33.6	29.303	27.443	24.518	21.812	25.947	28.74	27.72	26.66	24.899	26.843	25.632	24.587	27.422	29.38	29.438	30.546	32.121	26.988	29.964	30.339	31.998	31.661	29.363	30.564	28.158	33.698
G12	G12 mmu-miR-32-5p MS00001414	34.411	35.132	38.388	33.215	32.495	36.324	32.996	32.346	Undetermined	Undetermined	Undetermined	Undetermined	39.523	33.111	37.608	32.873	29.38	33.769	37.161	35.503	Undetermined	32.788	37.473	34.395	Undetermined	36.497	33.647	34.834	Undetermined	33.832	33.476	Undetermined	37.001	Undetermined	33.965	32.8	Undetermined	36.988	34.897
G13	G13 mmu-miR-320-3p MS00011767	32.385	31.221	36.425	32.24	31.635	33.171	31.843	33.571	Undetermined	Undetermined	Undetermined	Undetermined	33.63	30.99	Undetermined	31.558	30.197	30.514	37.567	32.956	32.342	32.106	30.648	31.958	31.999	33.413	32.434	32.934	Undetermined	32.558	31.762	32.878	34.379	33.5	32.499	31.676	Undetermined	31.669	32.994
G14	G14 mmu-miR-322-5p MS00029218	28.18	27.01	27.637	25.271	26.555	26.733	30.316	26.974	29.227	29.163	30.244	30.394	28.708	25.971	30.782	26.872	21.611	26.088	29.249	28.154	28.401	25.113	26.778	28.701	26.507	27.886	30.964	29.66	31.356	30.144	27.853	30.559	29.512	28.852	29.734	29.566	34.23	26.996	30.41
G15	G15 mmu-miR-324-5p MS00006188	31.435	30.897	31.279	29.677	30.699	31.438	27.347	32.134	31.423	30.413	31.718	31.568	32.219	30.415	26.759	30.509	29.776	36.323	30.643	31.871	29.657	30.267	29.282	29.516	27.632	30.395	33.539	30.964	30.502	33.885	30.373	32.301	30.516	29.362	30.838	28.408	32.552	30.494	31.906
G16	G16 mmu-miR-326-3p MS00002107	Undetermined	32.167	32.763	33.262	Undetermined	Undetermined	Undetermined	Undetermined	Undetermined	37.543	Undetermined	35.242	36.117	32.509	Undetermined	29.981	26.593	30.189	35.953	33.122	34.37	31.457	32.307	Undetermined	30.957	32.599	Undetermined	Undetermined	Undetermined	Undetermined	30.648	Undetermined	Undetermined	Undetermined	Undetermined	Undetermined	Undetermined	33.644	34.418
G17	G17 mmu-miR-328-3p MS00032690	33.577	Undetermined	Undetermined	Undetermined	31.972	32.48	33.581	33.424	32.405	35.122	Undetermined	33.681	33.962	34.509	34.258	30.628	28.378	31.214	Undetermined	37.613	33.831	30.569	32.86	37.563	31.33	32.891	Undetermined	Undetermined	Undetermined	Undetermined	33.653	33.122	Undetermined	33.71	37.106	Undetermined	Undetermined	32.815	33.663
G18	G18 mmu-miR-33-5p MS00032697	30.739	29.5	31.631	28.559	28.95	31.132	29.929	31.186	30.98	30.757	32.883	32.858	31.411	30.453	30.678	29.303	24.226	29.783	32.774	32.558	31.692	27.253	29.078	35.347	29.071	31.357	34.558	31.222	32.91	33.319	32.101	31.643	32.357	31.716	31.399	28.369	34.263	30.563	32.98
G19	G19 mmu-miR-330-5p MS00011816	37.856	38.772	36.079	36.782	Undetermined	Undetermined	36.246	Undetermined	35.539	Undetermined	Undetermined	Undetermined	37.238	35.488	Undetermined	Undetermined	35.539	35.915	Undetermined	Undetermined	32.262	Undetermined	Undetermined	Undetermined	37.002	Undetermined	38.638	Undetermined	38.988	Undetermined	32.15	Undetermined	Undetermined	33.834	Undetermined	Undetermined	Undetermined	39.015	Undetermined
G20	G20 mmu-miR-335-5p MS00002142	Undetermined	32.484	31.677	32.135	Undetermined	33.365	29.852	32.364	33.766	Undetermined	Undetermined	Undetermined	Undetermined	Undetermined	Undetermined	30.64	29.621	32.227	Undetermined	32.411	31.556	31.334	31.597	31.391	29.81	33.396	Undetermined	Undetermined	33.701	Undetermined	Undetermined	Undetermined	Undetermined	Undetermined	Undetermined	33.678	Undetermined	32.1	Undetermined
G21	G21 mmu-miR-338-3p MS00002156	21.545	19.486	20.786	19.499	21.437	20.758	18.662	19.859	22.691	23.311	24.785	23.303	24.59	21.399	21.175	18.881	16.942	19.904	22.958	19.887	19.983	18.55	19.646	19.24	17.62	20.123	22.382	22.502	23.734	24.179	21.657	23.793	22.211	23.411	24.919	22.816	26.672	20.487	23.258
G22	G22 mmu-miR-339-5p MS00002163	26.289	24.885	25.937	24.247	25.649	25.618	22.969	24.492	27.219	26.707	28.995	27.452	29.199	25.917	25.374	24.198	21.912	24.911	26.684	25.299	24.82	23.296	24.183	24.671	22.833	25.29	26.958	26.835	28.119	28.488	25.774	27.527	27.099	26.424	29.299	26.822	30.743	25.373	27.84
G23	G23 mmu-miR-342-3p MS00002184	22.644	21.424	22.636	20.886	22.691	22.35	20.431	21.346	23.948	22.868	26.625	24.284	25.997	23.011	23.518	21.46	17.692	22.329	24.283	22.738	21.521	20.119	20.721	21.91	20.768	22.284	23.501	23.386	25.388	25.975	21.984	24.367	24.989	24.257	25.72	24.76	26.583	21.977	25.807
G24	G24 mmu-miR-345-5p MS00002198	30.132	31.296	30.817	30.105	31.312	30.461	29.931	29.413	29.398	29.979	Undetermined	31.375	33.887	31.616	32.14	29.74	26.589	31.43	33.347	32.144	30.536	29.007	28.387	29.574	31.097	30.456	30.419	30.852	31.619	32.513	28.935	30.191	33.4	Undetermined	31.465	30.141	Undetermined	30.554	32.633
H01	H01 mmu-miR-346-5p MS00032753	24.921	23.648	24.625	22.686	23.573	24.176	22.721	23.407	24.788	25.326	26.927	25.625	25.989	24.303	24.697	23.269	19.325	24.498	25.098	24.426	23.244	22.167	22.575	23.432	22.952	23.546	24.58	24.714	26.147	26.583	23.529	25.215	25.372	26.273	26.514	25.483	28.285	23.7	26.161
H02	H02 mmu-miR-34a-5p MS00001428	39.303	37.627	Undetermined	36.476	36.976	38.619	34.954	37.308	38.357	33.323	36.967	37.08	38.316	36.842	37.031	39.357	33.756	37.534	35.823	39.639	36.677	38.309	38.161	37.154	36.854	38.067	36.313	35.357	36.789	37.729	34.135	36.453	38.087	37.071	36.939	37.022	38.464	36.919	37.257
H03	H03 mmu-miR-34c-5p MS00001442	19.335	19.231	19.401	18.734	20.208	19.185	15.691	17.652	18.28	17.982	20.447	18.491	20.853	19.72	16.536	15.552	18.744	20.372	18.696	19.087	17.166	16.845	15.056	18.272	17.672	18.471	18.499	18.583	20.15	19.703	17.189	17.403	17.539	18.603	19.704	15.723	21.368	19.116	20.627
H04	H04 mmu-miR-34c-3p MS00011907	29.348	27.981	29.341	28.247	29.003	28.601	24.077	27.191	27.403	27.581	29.936	27.449	31.348	28.347	25.25	23.987	27.342	28.338	27.784	27.901	26.229	26.308	23.588	27.619	26.247	28.355	27.089	27.697	30.2	28.079	25.739	26.545	26.794	28.21	29.146	24.875	35.944	28.462	29.451
H05	H05 mmu-miR-375-3p MS00032774	25.894	25.551	25.849	24.756	25.689	23.983	22.226	23.566	24.808	23.948	27.467	25.009	27.181	26.832	26.219	26.947	21.946	26.35	26.23	26.171	23.798	23.283	25.61	25.25	23.999	25.118	23.936	24.348	27.156	26.896	23.733	25.99	26.521	27.295	27.137	26.657	28.758	24.353	29.373
H06	H06 mmu-miR-376b-3p MS00002261	31.367	30.573	31.538	28.602	31.428	29.609	27.112	29.627	32.62	32.272	Undetermined	31.731	Undetermined	30.425	31.989	31.964	25.573	30.998	33.226	30.811	29.709	27.896	30.333	29.782	28.856	30.193	29.745	30.963	Undetermined	37.334	29.461	33.245	Undetermined	34.632	33.612	32.13	33.937	29.706	33.573
H07	H07 mmu-miR-376c-3p MS00002268	21.139	20.674	21.735	19.743	21.206	21.32	18.707	20.448	22.242	20.686	23.116	21.855	22.813	22.281	20.65	19.143	17.707	21.395	23.262	21.777	20.233	18.983	19.147	20.721	20.827	21.097	21.561	21.558	22.842	23.718	20.574	21.906	22.405	22.371	22.409	20.667	23.816	21.341	23.223
H08	H08 mmu-miR-378a-3p MS00032781	34.041	32.44	Undetermined	30.184	31.574	30.772	28.757	30.011	32.82	36.696	Undetermined	33.34	36.981	32.422	31.386	29.784	28.436	32.252	32.791	30.77	30.685	29.709	29.144	32.186	30.102	30.994	31.489	31.238	31.92	Undetermined	30.868	32.01	33.803	32.211	32.716	31.605	34.748	32.244	Undetermined
H09	H09 mmu-miR-378a-5p MS00032788	23.868	23.764	24.455	23.225	23.757	23.812	21.82	24.186	25.52	24.538	26.286	25.228	25.903	25.037	23.447	23.205	19.91	23.514	25.933	24.367	23.502	21.747	22.913	23.4	22.484	23.492	23.637	24.508	25.311	26.389	23.864	25.091	25.656	25.003	25.371	24.587	26.845	23.662	25.528
H10	H10 mmu-miR-381-3p MS00032802	31.203	Undetermined	Undetermined	30.617	30.63	30.806	30.669	30.541	32.189	30.165	33.894	32.161	31.741	31.566	33.508	36.632	27.491	30.838	31.989	33.393	32.438	30.586	30.547	32.292	30.109	31.759	32.173	33.389	Undetermined	37.6	30.288	32.863	31.378	31.756	35.53	32.153	36.38	32.206	32.595
H11	H11 mmu-miR-383-5p MS00002310	21.576	20.455	22.373	20.655	21.295	21.562	19.335	20.262	22.488	22.005	24.563	23.119	23.991	21.125	21.355	18.72	17.105	20.689	22.738	21.578	20.85	18.802	19.087	20.994	19.993	21.229	22.509	22.402	23.89	22.998	21.061	22.572	22.809	22.74	23.422	21.622	26.539	21.374	23.463
H12	H12 mmu-miR-409-3p MS00011970	20.675	19.697	20.485	19.837	19.923	19.623	18.49	20.381	20.464	20.872	21.358	21.502	21.285	20.716	18.461	20.31	18.84	19.902	19.302	20.92	20.004	19.451	19.233	18.946	18.328	20.315	22.088	21.357	21.352	22.952	20.993	22.082	19.491	20.533	21.514	19.265	23.851	20.75	21.589
H13	H13 mmu-miR-423-5p MS00012005	31.289	31.153	31.949	29.722	30.343	30.002	27.451	30.695	31.278	31.136	32.382	31.122	32.347	31.584	27.986	31.343	30.193	32.093	30.594	30.779	29.538	31.841	29.476	29.856	28.545	31.734	31.734	30.911	32.39	33.246	30.463	31.204	30.114	29.548	32.663	29.254	32.221	30.4	33.35
H14	H14 mmu-miR-425-5p MS00012012	21.565	21.902	21.642	20.27	21.448	20.607	17.138	20.447	20.984	20.147	22.577	20.992	22.731	22.797	19.511	21.83	19.901	23.266	22.572	21.264	18.929	19.807	18.854	20.164	18.915	20.575	20.19	20.552	22.481	23.902	19.885	20.906	22.31	20.864	22.605	20.16	23.566	20.328	23.891
H15	H15 mmu-miR-429-3p MS00002366	22.007	22.056	22.052	20.416	21.331	20.944	17.159	21.204	21.51	20.564	22.357	21.417	22.454	22.591	18.618	21.772	20.318	23.644	22.639	21.74	19.316	20.246	19.314	20.609	18.988	20.954	21.006	20.762	23.211	24.293	20.528	21.367	22.22	20.109	22.63	19.535	24.107	21.528	23.771
H16	H16 mmu-miR-431-5p MS00002373	21.717	20.407	21.726	19.981	21.958	22.105	18.856	20.398	22.362	22.096	24.684	22.907	24.148	21.104	20.866	17.938	16.639	21.411	22.436	21.412	20.532	18.585	18.703	20.927	20.283	21.018	22.4	22.189	23.775	23.247	20.572	21.892	22.87	22.385	22.902	21.439	25.957	21.371	24.384
H17	H17 mmu-miR-433-3p MS00006272	31.764	33.335	Undetermined	33.097	Undetermined	37.062	31.568	33.388	Undetermined	Undetermined	34.557	33.397	Undetermined	32.961	32.25	32.081	30.364	32.984	33.891	32.826	34.664	Undetermined	31.381	33.619	31.763	Undetermined	33.687	33.631	Undetermined	33.623	29.96	Undetermined	Undetermined	33.002	32.74	32.466	Undetermined	Undetermined	Undetermined
H18	H18 mmu-miR-451a MS00002408	23.677	22.885	23.231	21.778	22.172	23.475	21.413	22.753	24.46	23.631	25.798	24.611	24.465	22.415	22.861	21.885	18.259	22.534	24.373	23.73	23.105	20.499	21.778	23.228	21.597	23.061	24.141	24.326	25.351	25.602	23.269	24.081	25.352	23.726	24.33	23.636	27.26	22.99	25.398
H19	H19 mmu-miR-467e-5p MS00012236	34.957	32.839	32.863	32.95	31.973	32.149	30.092	32.399	33.375	33.172	Undetermined	32.199	Undetermined	32.402	31.412	32.774	28.786	Undetermined	Undetermined	34.492	30.654	32.018	31.96	33.509	31.952	Undetermined	31.091	33.228	Undetermined	Undetermined	33.159	32.47	38.241	Undetermined	36.792	38.388	Undetermined	32.291	17.843
H20	H20 mmu-miR-484 MS00002499	27.197	26.16	26.397	25.561	24.897	25.697	24.314	25.158	26.741	25.92	28.875	27.16	27.974	25.215	27.293	25.19	21.444	25.336	27.541	26.325	25.12	24.651	24.613	26.132	25.618	26.629	26.68	26.792	28.391	28.851	25.6	27.292	27.178	27.872	27.654	27.469	30.538	25.83	28.88
H21	H21 mmu-miR-485-5p MS00006342	27.729	27.226	26.394	26.317	27.21	26.965	23.538	26.219	28.239	26.858	30.606	28.287	30.124	28.279	28.384	26.759	22.639	26.461	28.811	26.779	24.709	24.989	24.776	25.981	25.455	26.674	26.855	27.352	29.78	31.311	26.269	28.222	29.501	27.585	30.715	29.067	30.82	26.696	30.262
H22	H22 mmu-miR-493-3p MS00012278	31.791	32.332	33.209	31.4	32.294	31.996	30.802	33.153	33.151	36.914	35.834	35.644	35.785	31.189	33.009	32.328	29.138	32.52	35.109	32.32	31.306	32.197	31.585	35.144	31.36	34.643	32.936	34.488	35.46	33.514	28.323	34.699	35.87	32.993	33.875	32.792	Undetermined	33.226	34.359
H23	H23 mmu-miR-495-3p MS00032921	33.794	36.901	36.28	35.733	Undetermined	34.703	32.346	34.803	35.432	35.372	35.829	35.005	37.023	33.34	33.716	33.689	31.486	32.842	35.083	34.771	33.758	34.616	34.501	32.95	32.488	35.787	34.13	37.352	35.184	34.932	31.972	36.719	35.649	35.404	35.895	34.608	34.801	36.44	35.68
H24	H24 mmu-miR-497-5p MS00002569	28.449	29.599	28.344	27.196	28.081	27.915	24.28	27.632	28.016	27.931	30.572	28.567	30.971	28.774	28.545	28.719	24.726	27.22	28.801	28.446	26.436	26.626	26.377	27.415	26.767	27.933	26.809	27.576	30.724	31.297	27.796	28.629	30.246	29.924	30.209	29.012	31.348	27.47	31.594
I01	I01 mmu-miR-499-5p MS00002576	23.701	22.33	24.163	22.241	22.875	23.739	19.285	22.56	22.781	23.367	25.511	24.315	25.497	23.555	21.881	19.854	20.156	23.608	25.593	22.397	21.662	21.097	20.174	22.347	21.199	22.794	23.698	22.497	24.61	24.865	22.438	23.62	24.509	22.86	24.554	22.455	27.198	23.561	25.595
I02	I02 mmu-miR-503-5p MS00002597	31.206	32.774	31.762	31.509	33.126	32.141	28.175	31.657	32.711	33.364	Undetermined	33.408	33.325	32.289	31.534	28.819	24.655	32.15	32.614	31.285	29.402	29.329	28.944	30.373	29.59	31.258	32.434	33.024	Undetermined	38.982	30.952	32.648	Undetermined	31.951	Undetermined	32.78	32.692	32.699	37.862
I03	I03 mmu-miR-503-3p MS00012292	26.88	25.348	25.852	25.73	26.724	26.923	22.741	26.856	27.597	26.857	28.349	28.219	28.706	27.618	23.234	23.529	22.631	26.435	27.981	26.256	24.711	24.502	24.369	24.791	23.605	26.103	27.941	24.182	28.713	30.088	26.814	27.68	27.341	25.678	29.155	25.223	29.736	27.014	29.26
I04	I04 mmu-miR-541-5p MS00012341	32.276	32.416	32.619	32.457	31.931	33.296	30.018	Undetermined	Undetermined	Undetermined	33.575	Undetermined	Undetermined	33.626	32.466	30.857	30.671	Undetermined	Undetermined	37.021	30.711	32.16	30.896	32.158	29.818	31.647	33.657	34.232	Undetermined	Undetermined	32.392	Undetermined	37.196	32.898	Undetermined	32.691	33.481	Undetermined	Undetermined
I05	I05 mmu-miR-574-3p MS00032963	22.964	21.593	23.293	21.655	22.173	23.274	18.584	21.705	22.414	22.524	24.5	23.562	24.902	23.164	20.573	19.606	19.45	23.339	24.261	21.805	20.842	20.57	19.599	21.546	19.864	22.126	22.884	21.878	23.749	24.464	21.864	23.318	23.633	22.089	24.553	21.673	26.943	22.758	24.964
I06	I06 mmu-miR-598-3p MS00012411	Undetermined	Undetermined	Undetermined	Undetermined	Undetermined	Undetermined	Undetermined	Undetermined	Undetermined	Undetermined	Undetermined	Undetermined	Undetermined	34.861	Undetermined	Undetermined	37.76	Undetermined	Undetermined	Undetermined	36.868	Undetermined	Undetermined	Undetermined	Undetermined	Undetermined	34.168	Undetermined	Undetermined	Undetermined	33.527	Undetermined	Undetermined	Undetermined	Undetermined	Undetermined	Undetermined	Undetermined	Undetermined
I07	I07 mmu-miR-652-3p MS00012425	27.19	26.013	25.757	24.873	27.125	26.969	22.446	26.193	27.53	26.672	29.815	28.156	28.837	27.605	25.889	25.164	24.232	26.725	28.093	25.842	24.27	23.812	24.247	24.639	22.736	25.904	26.437	26.966	28.587	29.698	26.288	27.391	27.692	26.705	28.835	27.295	29.609	25.974	28.469
I08	I08 mmu-miR-744-5p MS00003045	Undetermined	Undetermined	Undetermined	33.837	Undetermined	Undetermined	35.391	Undetermined	Undetermined	39.614	39.806	35.101	37.579	Undetermined	Undetermined	Undetermined	33.406	Undetermined	Undetermined	Undetermined	34.142	35.965	39.762	Undetermined	33.418	Undetermined	37.904	37.114	Undetermined	Undetermined	33.79	37.662	Undetermined	Undetermined	Undetermined	Undetermined	Undetermined	Undetermined	Undetermined
I09	I09 mmu-miR-7a-5p MS00005880	Undetermined	Undetermined	Undetermined	Undetermined	37.909	Undetermined	35.464	33.907	Undetermined	Undetermined	Undetermined	Undetermined	Undetermined	37.876	35.76	Undetermined	37.046	Undetermined	Undetermined	Undetermined	Undetermined	Undetermined	35.602	Undetermined	33.746	33.175	34.089	Undetermined	Undetermined	Undetermined	33.899	Undetermined	Undetermined	Undetermined	Undetermined	Undetermined	Undetermined	Undetermined	Undetermined
I10	I10 mmu-miR-872-5p MS00012719	Undetermined	Undetermined	Undetermined	Undetermined	Undetermined	Undetermined	Undetermined	Undetermined	Undetermined	Undetermined	Undetermined	Undetermined	Undetermined	Undetermined	Undetermined	Undetermined	Undetermined	Undetermined	Undetermined	Undetermined	Undetermined	Undetermined	Undetermined	Undetermined	Undetermined	Undetermined	Undetermined	Undetermined	Undetermined	Undetermined	Undetermined	Undetermined	Undetermined	Undetermined	Undetermined	Undetermined	Undetermined	Undetermined	Undetermined
I11	I11 mmu-miR-880-3p MS00033103	33.521	35.946	32.54	33.885	35.885	Undetermined	31.216	35.869	Undetermined	34.561	Undetermined	Undetermined	Undetermined	34.534	36.282	34.216	36.826	35.743	Undetermined	Undetermined	32.253	Undetermined	34.582	37.807	33.273	37.009	36.911	39.857	36.732	37.923	32.254	Undetermined	Undetermined	37.515	Undetermined	34.728	Undetermined	38.996	Undetermined
I12	I12 mmu-miR-9-5p MS00012873	Undetermined	Undetermined	Undetermined	Undetermined	Undetermined	Undetermined	33.877	Undetermined	Undetermined	Undetermined	Undetermined	Undetermined	Undetermined	39.19	Undetermined	Undetermined	37.851	Undetermined	Undetermined	Undetermined	36.582	35.127	32.166	Undetermined	Undetermined	Undetermined	Undetermined	Undetermined	Undetermined	33.524	31.637	Undetermined	Undetermined	Undetermined	Undetermined	Undetermined	Undetermined	Undetermined	Undetermined
I13	I13 mmu-miR-92a-3p MS00005971	21.812	21.903	21.612	20.839	22.105	21.721	18.722	21.111	22.845	22.709	24.538	23.116	23.727	22.387	21.516	20.258	19.372	22.284	22.431	21.877	20.495	20.517	20.139	20.209	19.456	21.448	22.552	22.513	23.908	24.713	21.959	23.375	23.149	22.968	24.366	21.755	25.768	21.678	24.47
I14	I14 mmu-miR-93-5p MS00001449	23.704	25.672	24.413	23.172	25.679	23.581	20.204	24.119	25.166	24.747	26.944	25.39	27.246	26.105	24.265	25.169	23.304	26.336	25.433	23.868	21.982	23.3	22.003	22.873	21.38	23.569	23.879	24.347	26.462	27.884	23.625	24.829	25.876	25.493	26.575	25.181	27.316	23.506	26.639
I15	I15 mmu-miR-96-5p MS00001456	23.752	24.826	24.407	23.121	24.797	22.941	20.797	23.384	23.746	23.946	25.774	24.159	26.153	25.333	22.842	24.306	23.082	25.939	24.363	23.824	22.418	22.932	21.586	22.685	20.842	22.969	23.093	23.577	25.294	26.125	22.541	23.644	28.162	24.284	25.4	23.092	26.359	22.996	25.695
I16	I16 mmu-miR-98-5p MS00001463	Undetermined	Undetermined	Undetermined	37.067	Undetermined	32.897	33.322	Undetermined	Undetermined	33.092	Undetermined	Undetermined	Undetermined	Undetermined	Undetermined	Undetermined	32.538	Undetermined	32.597	Undetermined	33.211	Undetermined	Undetermined	Undetermined	31.786	Undetermined	Undetermined	Undetermined	Undetermined	Undetermined	37.706	Undetermined	Undetermined	Undetermined	Undetermined	33.215	34.171	Undetermined	Undetermined
I17	I17 mmu-miR-99a-5p MS00033117	22.358	22.809	22.289	21.653	22.778	22.34	19.418	21.485	23.397	22.532	24.544	23.492	24.089	23.34	22.402	22.623	20.784	23.988	22.634	22.996	21.126	21.878	21.196	20.904	20.764	22.357	23.181	23.267	24.435	25.52	22.512	23.725	23.77	23.547	24.774	22.212	25.881	22.383	25.275
I18	I18 mmu-miR-127-3p MS00001540	34.865	32.33	31.987	33.149	33.068	33.299	29.927	31.298	38.177	Undetermined	32.48	35.902	Undetermined	33.558	Undetermined	31.021	28.307	Undetermined	34.55	31.472	32.513	30.238	31.225	32.752	30.945	Undetermined	Undetermined	Undetermined	38.947	Undetermined	29.789	34.338	37.963	33.999	36.456	33.612	36.64	32.04	Undetermined
I19	I19 mmu-miR-296-3p MS00011613	21.905	21.793	21.812	20.836	22.207	21.845	18.679	21.139	23	22.145	24.923	23.361	24.016	22.376	21.674	19.792	19.333	22.712	22.607	21.703	20.412	20.197	19.973	20.182	19.118	21.509	22.726	22.866	24.307	24.783	22.015	23.262	22.965	23.22	25.031	21.89	26.18	21.844	24.4
I20	I20 mmu-miR-30c-1-3p MS00011732	25.946	26.845	26.251	25.141	25.916	25.998	21.724	25.261	25.834	14.675	27.291	25.528	26.96	27.271	24.298	25.013	23.937	27.133	26.623	26.487	23.893	24.544	22.95	25.506	23.209	25.817	25.55	25.341	27.394	27.931	24.629	25.434	26.421	24.782	25.94	23.797	27.77	25.722	28.325
I21	I21 mmu-miR-34b-3p MS00011900	30.66	31.84	32.133	30.782	33.07	31.914	27.969	32.829	37.768	31.361	33.889	33.356	34.287	35.675	32.781	32.847	26.899	32.673	33.441	31.567	28.98	29.99	29.605	31.308	30.105	31.578	32.609	32.535	38.158	35.385	30.193	33.623	36.408	34.163	34.64	36.889	37.101	32.524	32.744
I22	I22 mmu-miR-367-3p MS00002233	33.484	Undetermined	Undetermined	Undetermined	33.296	Undetermined	Undetermined	Undetermined	Undetermined	Undetermined	Undetermined	Undetermined	Undetermined	33.633	Undetermined	Undetermined	28.419	31.876	Undetermined	33.273	Undetermined	31.588	Undetermined	Undetermined	Undetermined	Undetermined	Undetermined	Undetermined	Undetermined	Undetermined	34.683	Undetermined	Undetermined	Undetermined	Undetermined	Undetermined	Undetermined	Undetermined	Undetermined
I23	I23 mmu-miR-677-3p MS00026355	29.571	26.582	25.206	28.073	29.26	29.437	24.893	28.373	28.704	28.736	29.832	29.865	30.625	30.428	25.283	25.362	23.568	25.329	28.139	26.915	27.391	25.759	27.281	27.371	24.404	27.799	29.215	28.758	29.989	30.499	28.781	29.732	28.789	26.69	30.325	26.936	30.149	28.427	30.477
I24	I24 mmu-miR-709 MS00033040	30.536	29.544	30.299	30.432	29.757	30.765	25.882	30.161	29.908	29.209	31.759	30.895	31.434	30.745	27.219	29.426	29.094	30.821	30.69	30.756	29.102	28.898	28.387	29.832	27.165	30.53	30.785	29.883	32.701	32.707	29.7	30.464	31.001	29.095	31.436	28.827	32.766	30.247	32.866
J01	J01 mmu-miR-714 MS00022323	22.861	21.001	22.497	20.726	20.997	21.457	19.344	21.115	21.768	22.726	23.271	23.298	24.399	22.271	19.022	21.673	18.788	22.215	21.088	22.011	21.274	20.452	20.382	21.001	18.768	21.52	22.627	21.653	22.698	23.971	21.685	23.263	21.408	20.727	22.344	20.441	23.714	21.41	23.701
J02	J02 mmu-miR-762 MS00016443	28.205	25.835	27.643	25.226	25.994	26.396	24.014	25.792	26.968	27.793	27.756	28.265	28.481	26.854	23.743	26.919	23.453	27.129	26.187	26.61	25.88	24.993	24.992	25.776	23.517	26.232	27.431	26.39	27.041	28.621	25.494	27.68	27.155	25.347	27.491	25.46	27.66	25.915	28.693
J03	J03 mmu-miR-1b-5p MS00023912	34.833	33.011	33.506	33.872	33.716	35.355	32.317	34.941	34.551	34.484	34.267	32.898	33.35	32.687	32.721	33.337	32.227	35.388	34.627	34.678	32.333	33.124	32.662	32.574	32.567	34.905	34.061	34.307	34.377	33.414	33.17	33.455	32.786	33.092	33.973	33.499	32.867	33.558	33.473
J04	J04 mmu-miR-212-3p MS00024570	26.176	24.604	25.176	24.268	25.648	24.921	22.202	25.006	26.618	27.493	28.779	27.983	28.351	26.36	23.667	23.957	22.382	25.661	25.783	25.567	23.939	23.9	23.693	23.896	22.731	25.465	27.039	26.755	28.091	28.579	25.457	28.238	26.644	26.878	29.448	25.648	31.447	25.459	29.027
J05	J05 mmu-miR-219-1-3p MS00024612	25.993	24.849	25.489	24.225	25.112	24.903	22.142	25.152	27.192	26.954	28.254	27.538	27.853	26.294	23.446	24.614	22.566	25.947	26.33	26.302	24.05	23.935	24.231	23.612	22.669	25.46	26.802	26.635	28.48	28.837	26.056	27.625	26.205	26.082	29.578	25.251	30.31	25.573	28.531
J06	J06 mmu-miR-219-5p MS00006125	38.333	Undetermined	Undetermined	Undetermined	34.273	Undetermined	34.162	Undetermined	Undetermined	38.038	Undetermined	39.616	Undetermined	Undetermined	37.486	Undetermined	35.65	Undetermined	Undetermined	38.877	Undetermined	Undetermined	Undetermined	Undetermined	37.363	Undetermined	Undetermined	37.178	Undetermined	Undetermined	34.871	Undetermined	Undetermined	Undetermined	Undetermined	Undetermined	37.905	37.807	Undetermined
J07	J07 mmu-miR-290-3p MS00011585	29.735	28.528	26.778	28.66	30.075	28.557	26.152	27.232	32.82	29.71	30.469	33.29	32.355	29.278	31.135	26.558	25.975	28.689	31.119	28.864	26.528	27.227	27.622	26.695	27.718	27.81	28.476	29.823	30.326	32.565	26.66	31.867	31.346	32.073	32.119	31.248	32.425	28.8	34.592
J08	J08 mmu-miR-335-3p MS00011837	29.034	28.761	28.1	27.144	28.697	27.192	26.603	27.138	29.428	29.146	30.218	30	29.797	27.96	32.391	26.087	24.398	27.342	29.372	29.255	26.823	27.116	27.809	26.41	27.617	27.592	27.969	28.498	29.498	32.55	27.933	31.181	29.253	33.491	30.93	30.696	33.553	28.153	32.355
J09	J09 mmu-miR-338-5p MS00032725	31.638	30.907	30.273	29.894	31.632	30.687	28.365	29.379	32.02	30.733	33.213	32.286	32.579	31.925	31.947	28.881	27.315	30.301	38.934	32.151	29.261	29.232	28.832	29.75	30.669	30.12	29.646	31.247	37.892	32.389	29.232	31.29	31.29	35.683	39.951	32.705	33.966	31.258	Undetermined
J10	J10 mmu-miR-377-3p MS00002275	32.61	34.247	32.248	31.47	30.95	30.876	30.191	31.747	31.505	32.156	33.597	35.398	33.625	31.102	33.212	31.487	30.143	31.24	32.735	32.32	30.813	30.507	30.792	30.515	30.811	32.626	33.229	34.257	32.667	35.971	29.711	Undetermined	34.011	32.694	31.991	34.178	36.19	34.272	33.869
J11	J11 mmu-miR-486-5p MS00029246	26.52	26.374	27.291	24.943	25.635	26.484	23.594	24.816	26.748	25.382	29.092	26.717	27.965	25.768	25.076	27.133	22.649	26.55	26.774	26.603	25.675	24.15	24.351	25.926	24.804	25.921	26.326	26.576	28.247	28.243	25.855	27.231	27.198	25.602	27.342	26.286	30.068	25.239	28.816
J12	J12 mmu-miR-1187 MS00021861	28.846	29.133	29.533	28.523	26.937	28.285	26.192	26.641	28.785	26.558	30.415	27.754	29.082	27.915	27.956	29.851	24.129	28.268	29.316	29.46	27.417	26.333	26.959	27.869	27.462	28.893	27.733	27.672	30.452	30.367	27.621	29.622	29.61	29.1	28.92	28.973	31.595	27.826	31.184
J13	J13 mmu-miR-1191 MS00014868	28.885	26.825	26.538	26.35	28.463	28.887	25.451	27.393	31.802	31.538	32.557	30.756	33.223	28.947	30.581	26.125	22.317	26.401	30.363	27.23	26.434	24.535	28.175	26.466	25.453	27.845	29.469	30.39	33.614	31.755	31.542	31.131	33.99	30.409	32.536	32.188	Undetermined	28	Undetermined
J14	J14 mmu-miR-1192 MS00032263	28.79	26.714	26.205	27.279	30.179	28.841	24.087	27.423	29.674	29.137	Undetermined	29.47	33.35	29.748	28.134	22.45	24.423	27.627	30.919	27.245	25.363	25.322	25.099	26.602	26.324	27.733	28.301	30.622	32.605	31.959	27.971	28.927	29.966	29.468	34.475	28.229	33.314	28.944	32.391
J15	J15 mmu-miR-1195 MS00032277	34.301	32.55	32.273	31.391	33.811	33.53	29.666	33.91	32.135	33.471	Undetermined	35.189	37.054	31.018	33.575	31.541	31.013	35.912	33.856	34.483	31.641	32.739	29.694	33.453	32.476	32.564	35.335	32.935	37.581	32.778	29.68	33.629	33.009	34.39	32.911	30.429	Undetermined	33.913	Undetermined
J16	J16 mmu-miR-1196-5p MS00032284	30.52	29.666	28.681	28.983	30.007	30.368	26.414	29.739	31.278	30.271	33.126	31.271	Undetermined	29.817	29.724	27.887	25.632	31.207	29.977	29.645	27.707	28.189	28.405	27.79	28.074	29.911	31.093	30.571	36.76	32.738	28.636	31.621	31.121	31.255	32.267	30.011	35.988	29.722	32.96
J17	J17 mmu-miR-1224-5p MS00011074	32.005	28.601	27.688	29.181	31.314	33.201	27.416	29.435	33.359	32.921	Undetermined	31.781	33.382	32.19	32.441	25.624	24.473	28.46	32.994	28.469	28.215	27.332	28.82	29.22	27.718	31.018	30.794	35.295	35.117	Undetermined	37.005	34.677	37.691	31.939	Undetermined	32.551	31.186	29.51	31.777
J18	J18 mmu-miR-1249-3p MS00024045	30.802	29.609	30.536	29.701	29.953	30.523	26.693	29.735	30.234	30.323	31.908	29.972	31.918	30.419	26.795	29.128	27.836	30.733	29.175	30.371	28.968	29.134	27.951	28.91	26.866	29.791	29.959	29.704	31.279	31.892	30.195	30.606	31.304	28.335	30.885	28.413	36.299	28.593	32.245
J19	J19 mmu-miR-1298-5p MS00024129	35.321	31.083	29.941	31.133	32.837	33.758	29.543	32.636	32.85	32.292	34.387	32.516	33.863	33.285	31.874	28.9	27.589	31.852	34.808	30.188	31.062	30.296	31.483	31.822	30.346	32.305	33.755	32.919	33.528	35.108	31.909	33.581	33.876	33.949	33.678	34.445	33.394	34.298	34.315
J20	J20 mmu-miR-135a-1-3p MS00011137	27.509	26.672	26.114	26.582	27.316	26.994	22.429	25.164	27.461	25.793	29.591	26.852	30.348	28.602	26.703	23.887	24.446	26.839	28.522	26.587	24.532	24.986	24.236	25.774	24.652	26.594	25.981	26.521	28.955	29.462	25.8	27.249	28.39	27.756	29.282	26.568	31.517	26.333	29.669
J21	J21 mmu-miR-136-5p MS00001582	28.531	29.934	29.784	28.167	29.49	28.609	25.187	27.935	27.676	26.869	29.767	28.63	31.339	30.002	26.953	29.727	28.626	29.751	29.571	29.198	27.322	28.259	26.558	27.746	27.387	27.505	27.636	28.08	30.354	31.348	26.952	28.528	29.838	29.677	30.369	27.546	31.07	27.896	32.334
J22	J22 mmu-miR-154-5p MS00032347	24.122	23.797	23.782	23.452	24.654	22.904	21.812	22.938	22.348	23.124	25.33	25.112	25.593	25.905	24.423	24.362	22.574	24.648	24.53	23.102	22.418	23.27	21.09	22.409	23.538	23.772	23.792	23.63	24.424	25.605	23.79	23.976	23.134	24.568	27.136	24.215	26.643	23.65	25.799
J23	J23 mmu-miR-16-1-3p MS00024262	29.658	29.127	29.744	27.636	29.281	27.816	24.536	28.862	27.67	27.438	30.446	29.739	30.658	30.498	27.84	30.41	27.929	29.902	29.409	28.566	26.27	28.143	25.83	27.291	26.732	29.468	28.792	28.29	29.088	31.335	28.603	28.94	28.521	27.245	31.509	27.474	29.733	28.756	31.925
J24	J24 mmu-miR-188-3p MS00011312	28.647	27.957	26.989	26.887	28.778	27.237	24.076	27.236	28.645	28.486	30.67	31.557	31.756	28.781	25.578	24.464	25.225	26.633	28.451	27.26	26.109	25.496	23.724	26.24	25.192	27.169	29.096	28.75	30.293	30.689	27.377	28.673	28.965	28.607	32.248	27.835	31.99	28.239	31.175
K01	K01 mmu-miR-188-5p MS00001757	32.998	30.955	31.607	30.424	31.948	30.723	31.321	31.611	31.908	32.427	30.993	32.701	32.623	28.509	33.596	30.525	28.086	32.204	31.653	33.231	32.157	30.661	31.184	30.195	31.538	32.469	31.97	31.934	32.552	33.328	26.183	39.21	33.198	Undetermined	31.393	32.763	36.248	32.846	32.866
K02	K02 mmu-miR-1895 MS00032410	28.651	26.503	28.367	27.155	28.261	28.842	27.817	28.451	31.113	30.668	33.34	30.88	30.84	29.206	30.75	26.641	22.528	27.804	29.859	29.662	27.733	25.825	27.813	28.633	27.464	28.546	29.619	29.605	30.782	30.754	28.849	31.513	32.199	30.267	32.94	31.155	35.918	28.351	31.986
K03	K03 mmu-miR-1900 MS00016667	38.198	31.99	32.635	31.588	32.176	32.426	32.02	31.719	Undetermined	Undetermined	Undetermined	Undetermined	Undetermined	32.263	34.124	30.973	27.269	33.011	38.446	39.254	33.503	30.698	33.396	32.793	32.558	32.639	39.714	37.99	34.621	Undetermined	32.654	37.4	Undetermined	Undetermined	36.766	Undetermined	Undetermined	33.451	33.774
K04	K04 mmu-miR-1901 MS00032452	29.529	34.537	34.287	32.444	Undetermined	35.57	32.98	33.438	33.321	33.532	36.966	36.682	34.492	32.395	36.352	34.465	29.195	Undetermined	37.35	Undetermined	35.358	31.645	38.048	35.85	33.985	36.231	33.83	38.702	35.763	34.487	29.452	33.223	Undetermined	39.923	33.139	Undetermined	Undetermined	37.415	34.062
K05	K05 mmu-miR-1902 MS00016653	33.151	39.208	Undetermined	Undetermined	Undetermined	Undetermined	Undetermined	Undetermined	Undetermined	Undetermined	Undetermined	Undetermined	Undetermined	Undetermined	Undetermined	Undetermined	29.317	Undetermined	Undetermined	Undetermined	Undetermined	Undetermined	Undetermined	Undetermined	Undetermined	Undetermined	Undetermined	Undetermined	Undetermined	Undetermined	35.222	Undetermined	Undetermined	Undetermined	Undetermined	Undetermined	Undetermined	Undetermined	Undetermined
K06	K06 mmu-miR-1904 MS00016639	31.604	31.663	32.844	32.75	32.557	34.407	31.368	33.659	33.279	35.703	34.436	35.025	32.945	31.066	31.473	30.15	29.172	35.1	34.277	32.348	32.492	31.21	31.748	33.76	32.096	33.085	34.652	35.271	33.667	36.195	27.898	36.345	34.059	33.793	32.36	34.806	37.875	32.521	34.536
K07	K07 mmu-miR-1931 MS00016870	31.582	32.582	37.866	37.273	Undetermined	Undetermined	32.901	Undetermined	Undetermined	Undetermined	Undetermined	Undetermined	Undetermined	Undetermined	Undetermined	30.174	26.411	35.479	Undetermined	33.017	Undetermined	32.127	33.834	Undetermined	Undetermined	35.104	Undetermined	Undetermined	Undetermined	Undetermined	33.34	Undetermined	Undetermined	Undetermined	Undetermined	Undetermined	Undetermined	Undetermined	Undetermined
K08	K08 mmu-miR-1934-5p MS00017199	27.858	26.757	28.318	26.146	26.923	27.226	24.456	25.971	27.139	26.567	28.585	27.533	28.805	27.328	26.599	25.551	24.24	27.138	27.932	27.427	26.09	25.72	24.451	26.731	25.669	26.997	27.314	27.052	28.667	28.523	26.145	26.976	27.476	26.992	28.152	26.441	29.478	26.56	28.915
K09	K09 mmu-miR-1936 MS00017024	25.852	23.752	24.129	23.763	26.446	24.49	21.443	24.663	26.89	26.691	29.404	27.953	28.879	27.192	24.547	24.324	22.671	23.63	26.264	23.801	23.165	23.511	22.976	22.787	21.778	24.605	26.525	26.728	28.574	29.741	26.292	28.107	27.581	26.507	30.73	26.941	30.56	24.972	28.276
K10	K10 mmu-miR-1940 MS00017031	34.116	Undetermined	33.288	33.736	32.331	34.131	29.464	33.204	34.467	33.398	Undetermined	33.374	33.147	33.688	29.482	Undetermined	33.02	Undetermined	Undetermined	33.3	31.13	33.502	30.401	31.904	30.731	33.018	31.939	31.445	33.635	34.099	32.548	37.266	33.973	32.113	Undetermined	32.851	Undetermined	31.801	Undetermined
K11	K11 mmu-miR-1945 MS00017066	23.092	24.518	25.759	22.1	22.923	24.749	23.658	23.964	25.285	24.232	25.992	26.107	25.166	22.978	25.877	23.768	19.967	23.84	26.136	25.813	24.987	21.747	22.667	25.38	24.367	24.629	27.571	25.4	26.264	26.347	24.536	25.851	26.337	25.608	25.162	23.943	30.897	23.884	26.769
K12	K12 mmu-miR-1953 MS00017122	27.495	27.735	27.376	26.26	26.808	26.946	23.454	25.47	26.616	25.975	27.944	26.802	28.958	28.406	27.402	27.665	24.801	27.525	27.878	26.568	24.851	25.399	25.77	25.735	25.345	26.75	25.613	25.607	27.865	29.481	26.626	27.409	28.645	27.245	28.548	28.005	28.235	25.43	30.242
K13	K13 mmu-miR-1957a MS00016961	Undetermined	33.11	32.872	33.182	Undetermined	31.402	29.81	32.894	Undetermined	Undetermined	32.925	Undetermined	39.66	32.987	31.953	Undetermined	30.715	Undetermined	Undetermined	33.915	Undetermined	Undetermined	38.157	Undetermined	31.374	33.134	Undetermined	Undetermined	Undetermined	Undetermined	33.565	Undetermined	Undetermined	Undetermined	34.303	Undetermined	Undetermined	Undetermined	33.384
K14	K14 mmu-miR-1963 MS00016975	31.686	Undetermined	32.898	Undetermined	Undetermined	31.856	27.737	33.526	Undetermined	Undetermined	Undetermined	33.112	Undetermined	30.728	30.338	32.695	29.719	32.805	31.468	31.578	31.649	38.5	33.347	33.212	31.293	32.742	32.55	33.161	33.458	39.418	30.777	32.506	35.488	32.984	Undetermined	32.965	Undetermined	Undetermined	35.434
K15	K15 mmu-miR-1965 MS00016828	22.745	20.984	20.531	22.182	23.408	23.931	18.979	21.083	22.572	23.967	24.74	22.936	23.893	22.997	22.631	16.757	18.787	22.616	23.123	22.445	20.089	20.55	19.509	22.683	22.26	23.343	22.803	23.551	21.45	22.651	22.737	23.966	22.664	23.519	25.657	21.09	25.883	23.909	26.388
K16	K16 mmu-miR-1968-3p MS00024458	24.629	24.901	24.732	22.839	23.916	24.45	19	23.768	24.548	23.337	25.254	24.196	25.2	25.297	22.607	24.957	23.677	26.488	25.91	24.45	21.944	22.911	22.168	23.582	20.219	23.904	23.464	23.139	25.255	26.868	23.628	24.356	25.47	23.219	26.368	23.135	26.793	23.116	26.45
K17	K17 mmu-miR-1971 MS00017157	25.177	25.483	25.358	23.553	24.797	24.703	20.007	23.771	24.616	23.398	25.736	24.501	25.609	25.86	22.535	25.238	23.734	27.516	25.566	25.443	22.4	23.651	22.352	15.283	21.536	24.286	23.908	23.384	26.055	27.523	23.247	24.37	25.422	23.708	25.576	22.903	26.278	23.585	26.962
K18	K18 mmu-miR-1983 MS00016884	27.486	30.487	29.992	28.481	29.55	29.864	30.534	29.754	31.89	30.954	30.642	30.892	29.299	28.813	30.706	29.577	23.804	30.42	30.534	32.241	29.773	29.683	30.24	29.701	28.697	28.845	31.179	29.52	29.966	30.315	29.093	30.529	31.355	30.918	28.612	30.363	32.047	30.513	30.942
K19	K19 mmu-miR-19b-1-5p MS00024493	26.772	25.973	25.381	25.157	25.696	26.27	22.578	25.338	26.108	25.598	28.768	26.788	28.253	26.71	23.915	26.63	22.506	26.445	25.496	26.438	24.385	24.409	25.796	24.791	24.406	26.04	25.865	26.387	27.346	29.595	26.976	26.898	26.346	25.732	27.518	25.832	29.558	26.13	30.369
K20	K20 mmu-miR-1a-1-5p MS00023891	28.341	26.297	25.433	27.527	29.094	28.999	24.43	27.541	30.347	29.491	35.681	30.106	32.162	29.59	28.309	26.623	23.169	26.508	28.903	27.012	25.922	25.339	27.795	26.207	25.617	27.727	28.667	29.81	30.401	33.33	29.442	29.728	30.604	29.111	30.753	29.918	31.366	28.23	33.633
K21	K21 mmu-miR-1a-2-5p MS00023898	24.481	23.468	22.993	22.68	24.118	23.663	20.621	22.939	25.686	25.151	28.389	25.431	27.535	24.654	23.784	23.965	19.324	22.927	24.849	23.901	22.252	21.464	23.209	22.563	22.458	23.935	23.854	25.283	26.866	27.916	25.129	26.089	26.321	25.536	27.148	25.517	28.714	23.607	27.756
K22	K22 mmu-miR-202-3p MS00011438	26.975	24.374	23.94	24.848	27.273	26.26	22.94	26.004	28.229	28.705	36.481	28.948	29.762	27.834	25.448	24.598	20.293	23.679	25.723	25.174	24.82	23.575	26.113	24.867	23.698	25.519	27.092	29.642	28.765	28.786	28.21	29.183	28.071	27.667	31.183	27.503	32.353	26.597	30.342
K23	K23 mmu-miR-208a-3p MS00024535	32.421	31.444	30.956	30.379	32.3	31.294	29.461	33.318	Undetermined	33.458	Undetermined	33.358	Undetermined	32.334	Undetermined	30.577	27.633	32.515	33.383	Undetermined	30.247	29.766	30.918	30.572	31.276	33.253	33.76	31.531	Undetermined	33.302	32.477	33.48	33.593	Undetermined	Undetermined	38.422	Undetermined	31.387	Undetermined
K24	K24 mmu-miR-208a-5p MS00024542	27.298	24.908	24.234	25.731	26.818	26.525	22.92	26.312	26.6	26.99	29.384	27.902	29.879	25.943	24.451	23.96	22.823	24.851	25.939	25.278	24.524	24.546	23.49	24.492	22.928	25.963	27.899	27.338	28.445	28.549	25.279	27.454	26.562	26.608	29.371	25.841	29.945	26.195	28.405
L01	L01 mmu-miR-208b-3p MS00011466	30.194	27.906	28.65	28.18	28.514	28.748	26.256	29.517	30.376	30.766	31.348	30.803	30.601	29.952	28.154	27.696	25.412	28.609	29.158	28.494	27.863	28.257	27.837	27.595	26.707	29.655	29.442	30.083	31.105	33.659	28.686	30.828	30.562	30.93	32.317	29.243	32.58	30.209	30.892
L02	L02 mmu-miR-2137 MS00021917	28.181	27.992	27.616	27.444	27.849	27.752	23.499	27.413	28.002	27.459	30.188	27.713	29.898	30.104	26.745	29.313	25.851	29.569	28.713	27.94	25.631	26.937	26.95	27.399	26.004	27.889	25.815	26.9	28.766	30.909	27.24	27.311	28.701	27.134	29.282	27.287	30.11	26.2	29.863
L03	L03 mmu-miR-2183 MS00017444	28.614	26.113	25.762	26.795	27.589	28.812	24.005	27.436	28.616	29.909	31.672	29.915	31.135	29.425	25.896	26.556	22.697	26.551	26.398	27.154	25.808	25.825	27.503	26.544	24.897	28.261	28.536	29.567	28.379	31.411	29.132	29.658	28.507	27.969	32.959	28.397	32.174	28.351	32.634
L04	L04 mmu-miR-24-2-5p MS00011550	26.223	24.909	25.617	23.856	24.627	24.661	22.817	24.401	25.565	25.665	27.336	25.561	26.605	25.19	23.849	26.254	21.734	26.202	24.087	25.825	24.405	24.782	25.309	24.676	23.88	25.37	24.278	25.462	26.593	27.054	25.668	26.392	24.943	24.569	26.193	25.594	28.48	24.731	27.901
L05	L05 mmu-miR-291b-3p MS00008029	Undetermined	Undetermined	Undetermined	Undetermined	Undetermined	Undetermined	32.239	Undetermined	Undetermined	Undetermined	Undetermined	Undetermined	Undetermined	34.728	35.269	Undetermined	33.339	Undetermined	Undetermined	32.251	Undetermined	Undetermined	34	Undetermined	33.124	Undetermined	35.602	35.28	Undetermined	Undetermined	31.674	Undetermined	38.285	36.472	Undetermined	35.221	Undetermined	Undetermined	Undetermined
L06	L06 mmu-miR-293-5p MS00011592	25.767	25.658	25.189	25.213	25.261	24.381	23.255	24.187	24.979	25.618	27.006	25.08	27.164	26.373	25.806	26.674	22.673	26.538	25.371	25.593	23.963	23.947	24.8	24.182	24.447	25.17	24.08	24.713	26.763	27.863	25.086	25.748	25.523	26.981	26.165	26.524	27.701	24.518	28.747
L07	L07 mmu-miR-294-3p MS00001988	28.389	25.733	25.678	25.696	28.625	26.959	25.103	26.654	29.971	30.421	33.637	31.52	36.549	28.998	29.083	26.339	21.78	25.702	28.753	26.934	25.999	24.607	27.876	25.835	25.483	27.277	28.288	29.723	30.496	31.695	28.382	30.71	30.6	31.912	31.269	30.363	33.004	27.221	32.48
L08	L08 mmu-miR-302a-3p MS00011690	28.998	29.473	27.939	27.922	28.611	28.238	23.968	27.978	28.397	28.237	30.03	29.087	29.578	30.392	28.918	29.238	25.958	28.975	30.454	27.811	25.874	26.89	27.351	27.802	26.163	27.797	27.295	28.236	30.433	31.182	28.106	28.257	30.118	29.172	29.929	28.851	30.546	27.406	31.848
L09	L09 mmu-miR-302b-3p MS00002058	28.193	27.939	28.289	27.246	27.604	27.557	24.798	26.847	27.322	26.736	29.286	27.794	28.418	27.972	25.466	25.961	25.65	27.386	27.293	28.414	26.393	26.42	25.105	27.932	24.99	27.459	27.691	27.173	28.672	28.89	26.659	28.248	26.81	26.857	29.598	26.016	30.377	27.206	28.769
L10	L10 mmu-miR-3099-3p MS00021959	25.327	24.192	24.695	24.128	24.783	23.673	23.267	23.442	25.892	26.457	27.67	26.764	27.58	25.377	26.708	22.705	21.852	23.544	24.852	24.565	23.915	22.988	23.481	22.908	22.823	24.186	25.32	25.266	27.165	27.729	24.806	26.833	24.982	27.738	28.137	26.407	29.353	24.7	26.519
L11	L11 mmu-miR-30c-2-3p MS00011739	23.873	22.731	23.705	22.553	22.444	22.204	19.964	22.321	22.763	22.745	23.981	23.963	24.604	23.703	20.347	22.137	21.405	22.927	21.945	22.855	22.336	22.201	20.806	21.822	20.185	22.922	23.92	22.737	23.799	25.304	23.365	23.906	21.947	21.549	24.695	21.698	25.474	22.869	24.128
L12	L12 mmu-miR-331-3p MS00002135	22.852	20.702	21.975	20.341	21.402	21.431	18.257	20.588	21.921	21.907	23.496	22.673	23.695	21.42	19.986	18.981	17.968	20.504	21.873	20.781	21.159	19.351	18.981	21.746	18.855	20.824	22.341	22.532	23.78	23.193	20.934	21.593	22.774	21.552	23.029	21.154	25.942	20.786	23.589
L13	L13 mmu-miR-341-3p MS00007931	29.5	27.45	28.929	26.348	28.361	27.267	25.986	26.633	28.531	30.282	30.202	29.719	29.893	27.868	28.428	25.934	23.941	26.998	28.701	28.465	25.035	26.133	25.487	27.865	26.733	27.401	28.604	29.023	31.618	29.525	28.149	29.458	29.808	30.479	30.366	29.232	33.872	27.527	28.839
L14	L14 mmu-miR-343 MS00032739	24.321	22.992	23.281	22.695	24.159	22.731	19.951	23.201	24.856	25.004	26.531	25.518	26.345	24.863	22.396	20.838	21.593	23.576	24.004	23.142	20.895	21.888	21.017	21.846	21.29	23.437	23.742	24.601	25.978	26.665	24.103	24.917	24.362	24.917	27.192	23.856	27.843	21.885	25.139
L15	L15 mmu-miR-344d-3-5p MS00025641	28.795	27.541	27.581	27.907	29.813	27.955	26.502	27.115	28.878	29.513	30.414	29.354	30.719	29.135	27.492	26.094	25.677	28.359	28.84	28.339	27.454	26.427	25.893	26.826	26.975	28.206	28.432	30.278	30.928	31.182	27.884	29.015	28.397	29.942	31.648	28.278	31.11	28.988	30.633
L16	L16 mmu-miR-350-3p MS00007938	33.471	33.369	34.816	31.869	33.154	32.749	31.403	34.599	32.762	34.815	33.617	35.308	32.759	30.368	33.026	31.582	29.413	34.83	33.005	31.231	33.161	34.077	32.751	32.259	32.635	33.314	35.425	37.065	32.478	34.473	27.63	34.71	34.424	34.876	33.767	33.727	36.16	33.307	33.774
L17	L17 mmu-miR-351-3p MS00025711	28.247	27.487	30.981	25.966	29.164	29.665	30.451	28.829	32.557	31.438	32.692	30.938	30.873	29.911	Undetermined	32.345	22.973	30.137	33.295	30.8	31.819	25.463	28.223	32.443	30.313	29.879	34.55	30.661	31.842	32.355	31.452	32.282	32.928	29.76	31.755	30.562	Undetermined	29.426	32.574
L18	L18 mmu-miR-361-5p MS00002226	27.999	26.518	26.419	26.472	28.732	27.223	25.124	26.622	28.5	29.297	32.018	28.608	30.143	28.21	30.141	27.78	23.865	27.561	27.42	27.218	25.907	25.858	28.125	25.828	26.381	27.199	27.109	28.921	29.923	30.722	27.587	29.351	29.133	29.236	29.755	29.842	30.879	27.279	30.88
L19	L19 mmu-miR-363-3p MS00025725	29.215	28.736	28.337	28.285	28.122	28.377	24.843	27.732	28.702	28.535	30.322	28.668	31.434	29.67	28.115	30.133	25.653	29.689	28.988	28.741	26.623	26.986	27.51	27.316	26.937	27.949	27.099	27.343	29.337	31.358	27.545	30.081	29.666	28.186	28.842	28.547	30.563	15.395	32.525
L20	L20 mmu-miR-363-5p MS00025732	27.379	26.702	26.916	24.738	25.639	25.29	25.088	26.358	28.082	27.297	27.974	27.901	28.678	27.865	28.835	27.674	22.784	26.248	27.611	28.256	26.095	24.805	27.978	26.652	26.52	26.901	27.128	27.924	28.009	29.909	27.584	29.949	27.983	28.779	27.796	28.882	29.532	26.507	29.348
L21	L21 mmu-miR-365-3p MS00032760	29.635	31.415	30.347	32.27	33.306	32.641	29.289	32.939	37.652	34.698	Undetermined	38.881	Undetermined	32.902	31.363	30.737	26.471	32.624	33.256	32.962	30.814	30.584	31.801	33.008	31.034	32.317	33.372	35.576	36.104	Undetermined	29.912	Undetermined	33.93	36.731	33.234	32.907	39.451	33.506	Undetermined
L22	L22 mmu-miR-374b-5p MS00006223	16.179	15.091	14.848	14.942	16.189	15.799	13.915	15.805	16.808	16.859	18.651	17.786	18.233	16.568	14.769	15.522	14.135	14.913	15.912	15.736	14.847	14.809	15.003	14.643	14.102	15.639	17.712	17.159	18.2	19.233	16.97	18.162	16.849	16.34	19.47	15.712	20.759	16.148	18.124
L23	L23 mmu-miR-376a-3p MS00002254	26.11	26.661	27.656	24.345	25.22	24.799	20.922	26.41	25.915	24.201	26.376	26.029	26.196	26.897	23.388	27.854	26.211	27.797	27.098	26.339	23.699	24.594	23.633	25.145	21.875	25.565	25.096	25.137	27.114	28.948	25.304	25.666	25.994	24.556	27.622	23.864	30.252	25.474	27.272
L24	L24 mmu-miR-379-5p MS00011942	33.751	32.49	32.345	32.654	34.57	Undetermined	37.425	33.771	39.035	Undetermined	Undetermined	34.466	33.613	33.142	Undetermined	30.563	26.704	29.891	33.718	33.549	35.452	30.116	30.775	32.244	31.591	36.923	Undetermined	33.758	Undetermined	35.867	37.197	34.491	Undetermined	32.9	35.303	31.987	Undetermined	34.821	33.576
M01	M01 mmu-miR-382-5p MS00032809	26.753	25.007	27.235	24.638	26.114	25.719	25.862	25.846	27.254	27.946	27.42	28.768	27.474	27.186	25.833	25.759	22.356	26.562	26.205	27.328	26.971	24.645	26.349	25.809	25.007	25.447	28.212	26.658	26.586	27.381	25.333	28.318	28.329	26.456	26.877	26.882	27.51	25.867	27.47
M02	M02 mmu-miR-410-3p MS00032823	22.79	21.094	21.444	21.255	21.918	22.508	20.21	21.539	22.763	23.68	24.182	23.743	23.6	22.541	20.657	21.271	19.851	21.744	20.771	22.188	21.4	21.348	21.645	20.299	19.72	21.293	23.562	22.939	23.518	24.577	22.797	24.499	22.231	23.167	24.939	22.229	26.698	21.816	24.378
M03	M03 mmu-miR-421-3p MS00032830	29.88	29.883	29.449	27.957	28.922	28.515	27.472	28.567	29.864	29.762	31.56	29.465	30.235	29.622	29.499	30.159	25.551	29.437	27.927	29.778	28.353	28.946	29.735	28.696	28.351	28.88	29.556	30.647	30.538	31.266	29.932	29.586	29.792	30.277	32.123	29.599	32.717	28.829	Undetermined
M04	M04 mmu-miR-423-3p MS00002352	27.534	26.781	27.726	26.415	26.377	25.548	23.943	27.361	27.528	27.901	27.995	28.089	27.881	27.16	23.375	29.112	25.936	27.772	26.008	27.425	26.48	26.478	26.176	25.576	24.959	27.253	28.591	26.851	28.129	30.603	29.383	28.841	25.699	25.848	28.741	25.348	29.442	27.596	27.68
M05	M05 mmu-miR-434-3p MS00006286	19.403	17.958	19.226	18.596	18.499	18.165	17.425	18.934	18.931	20.326	19.705	20.226	19.579	19.521	17.171	20.101	18.125	19.273	17.983	19.344	18.678	18.214	19.255	17.441	16.587	18.648	20.765	19.585	19.379	21.561	20.242	21.567	17.989	19.107	20.921	18.428	22.012	19.335	20.195
M06	M06 mmu-miR-434-5p MS00007994	Undetermined	33.691	Undetermined	33.948	32.249	32.888	Undetermined	Undetermined	Undetermined	Undetermined	Undetermined	Undetermined	Undetermined	Undetermined	Undetermined	36.795	27.41	31.645	Undetermined	33.234	Undetermined	30.601	Undetermined	Undetermined	31.481	33.204	Undetermined	Undetermined	Undetermined	Undetermined	33.751	Undetermined	Undetermined	35.476	Undetermined	Undetermined	Undetermined	33.703	Undetermined
M07	M07 mmu-miR-448-3p MS00025851	27.552	26.277	26.215	26.1	26.297	26.224	26.346	26.342	26.386	27.161	26.531	26.144	26.211	26.302	26.444	26.203	26.186	26.844	26.213	26.174	26.211	26.473	25.92	25.95	25.991	26.249	26.375	26.14	26.532	26.334	26.283	26.362	26.35	26.329	26.251	26.277	26.64	26.548	26.159
M08	M08 mmu-miR-448-5p MS00025858	26.312	25.661	25.642	25.622	25.78	25.663	25.757	25.833	25.845	26.476	25.917	25.689	25.834	25.771	26.532	25.548	25.556	25.71	25.746	25.645	25.923	25.825	25.525	25.833	25.484	25.758	25.767	25.583	25.854	25.765	25.705	25.822	26.301	25.723	25.734	25.632	25.812	25.762	25.745
M09	M09 mmu-miR-449a-5p MS00002387	30.247	31.184	32.619	30.15	30.663	30.231	26.682	29.174	29.859	30.349	31.977	30.273	31.414	32.752	28.26	27.989	29.314	30.855	30.743	30.875	28.748	28.913	27.627	29.504	28.693	29.71	30.536	29.754	31.277	32.694	29.343	30.923	30.512	29.846	33.603	27.947	31.791	30.53	33.42
M10	M10 mmu-miR-449b MS00012026	29.266	28.458	28.249	27.251	29.196	28.448	25.168	28.281	29.618	29.231	33.527	28.956	30.345	29.271	27.916	28.516	24.257	27.457	28.695	28.551	26.756	26.736	27.744	27.717	27.315	28.532	28.433	28.583	30.43	31.838	27.992	29.988	31.062	30.119	31.175	29.736	31.408	28.934	33.518
M11	M11 mmu-miR-449c-5p MS00012033	25.378	25.266	24.689	23.787	24.854	24.827	21.788	23.778	25.025	24.397	26.994	25.316	26.886	25.891	24.127	25.93	20.89	25.11	24.903	24.966	16.952	22.996	24.122	23.91	23.463	24.524	23.997	24.441	26.651	27.793	24.98	25.485	25.951	24.823	26.298	25.494	28.387	24.42	27.924
M12	M12 mmu-miR-450a-5p MS00025886	29.847	27.678	27.481	27.9	28.746	28.775	27.451	28.593	30.559	29.197	31.927	32.417	33.252	29.12	29.594	26.542	22.317	25.647	31.197	27.449	28.3	26.398	27.577	28.464	26.488	28.452	31.877	30.199	33.307	30.81	29.35	30.836	32.341	31.81	32.708	30.722	35.468	28.793	32.209
M13	M13 mmu-miR-452-3p MS00025893	32.838	33.714	34.792	Undetermined	Undetermined	30.841	30.477	Undetermined	Undetermined	Undetermined	Undetermined	35.655	35.13	33.735	Undetermined	Undetermined	30.099	Undetermined	Undetermined	Undetermined	37.676	38.298	Undetermined	Undetermined	32.845	32.136	35.986	35.179	39.748	33.64	31.482	Undetermined	Undetermined	Undetermined	38.157	Undetermined	Undetermined	Undetermined	36.358
M14	M14 mmu-miR-452-5p MS00025900	Undetermined	Undetermined	Undetermined	Undetermined	Undetermined	Undetermined	Undetermined	Undetermined	Undetermined	Undetermined	Undetermined	Undetermined	Undetermined	Undetermined	Undetermined	Undetermined	33.656	Undetermined	Undetermined	32.545	Undetermined	Undetermined	Undetermined	Undetermined	Undetermined	Undetermined	Undetermined	Undetermined	Undetermined	Undetermined	38.468	Undetermined	Undetermined	Undetermined	Undetermined	Undetermined	Undetermined	Undetermined	Undetermined
M15	M15 mmu-miR-455-3p MS00008099	29.978	30.377	31.517	30.776	30.86	31.864	27.904	30.236	31.91	32.584	36.602	32.659	33.885	32.373	30.377	30.535	28.014	30.684	31.309	30.617	30.291	29.756	28.696	31.134	28.964	31.253	30.722	31.093	32.631	32.332	30.657	31.148	33.256	30.615	31.971	31.541	Undetermined	30.643	34.765
M16	M16 mmu-miR-466d-3p MS00012159	30.407	28.785	29.018	27.683	29.412	28.725	25.368	30.327	32.374	30.807	31.47	31.859	31.849	30.484	30.357	28.438	26.399	29.325	30.743	30.306	27.298	28.099	27.744	28.542	26.246	30.16	31.319	30.636	33.764	32.941	28.869	31.856	31.213	30.725	33.766	29.234	33.709	29.458	Undetermined
M17	M17 mmu-miR-466h-5p MS00012201	33.288	32.165	35.433	30.543	Undetermined	33.249	31.99	33.158	33.184	Undetermined	Undetermined	Undetermined	39.674	33.123	33.309	30.359	27.571	30.718	35.008	32.148	33.31	30.299	31.237	32.2	31.428	33.415	Undetermined	33.466	Undetermined	Undetermined	29.96	33.487	37.273	Undetermined	37.458	33.669	Undetermined	Undetermined	Undetermined
M18	M18 mmu-miR-468-3p MS00032907	27.662	26.265	26.911	25.885	27.193	26.567	25.188	26.698	27.516	27.667	29.981	27.687	29.024	27.764	25.949	24.878	25.492	27.492	27.108	26.959	25.887	25.375	25.518	25.132	24.75	26.579	27.543	27.974	28.41	28.916	26.57	27.419	26.937	26.899	28.797	26.484	29.603	26.917	28.674
M19	M19 mmu-miR-470-5p MS00012250	Undetermined	35.725	Undetermined	32.931	Undetermined	33.786	33.906	33.282	Undetermined	Undetermined	33.358	Undetermined	Undetermined	30.816	Undetermined	34.501	30.901	35.461	Undetermined	Undetermined	35.841	Undetermined	33.144	36.319	33.32	39.052	37.184	35.815	35.201	Undetermined	31.11	38.133	Undetermined	34.415	38.134	33.623	38.592	Undetermined	Undetermined
M20	M20 mmu-miR-483-5p MS00012264	39.603	35.763	33.254	33.597	34.68	34.719	35.879	36.437	35.493	37.797	38.624	39.142	36.965	36.127	34.551	34.265	32.628	34.944	37.533	34.484	35.556	38.32	35.876	36.188	37.626	36.001	Undetermined	38.115	36.091	36.292	33.973	34.455	Undetermined	36.084	35.739	37.252	36.013	35.497	37.074
M21	M21 mmu-miR-483-3p MS00008022	30.566	32.59	Undetermined	31.6	33.34	33.332	33.325	33.166	33.579	Undetermined	Undetermined	34.45	Undetermined	32.425	38.845	38.224	28.262	39.259	39.184	33.465	34.611	30.812	31.448	Undetermined	38.652	32.272	Undetermined	38.208	37.432	Undetermined	31.255	Undetermined	Undetermined	33.185	33.524	33.66	Undetermined	32.483	33.752
M22	M22 mmu-miR-490-3p MS00032914	Undetermined	31.388	Undetermined	31.987	Undetermined	32.188	33.126	32.617	36.24	32.578	33.991	32.448	Undetermined	32.923	33.324	31.306	30.348	34.207	32.852	Undetermined	31.417	38.063	31.424	33.41	32.215	32.644	38.676	Undetermined	32.93	31.844	32.286	Undetermined	36.222	33.554	32.528	32.952	Undetermined	32.578	33.466
M23	M23 mmu-miR-490-5p MS00026019	31.986	33.286	32.576	34.457	32.617	30.413	27.918	33.007	34.944	36.898	32.11	33.911	Undetermined	31.735	32.369	30.666	27.523	30.981	32.596	31.163	31.304	32.463	31.979	30.995	28.923	29.904	32.718	33.289	Undetermined	34.812	30.277	34.083	34.019	Undetermined	Undetermined	Undetermined	38.649	31.277	32.997
M24	M24 mmu-miR-491-5p MS00002541	32.57	33.337	37.603	31.261	32.669	Undetermined	34.856	32.853	Undetermined	Undetermined	33.662	37.268	38.274	32.429	Undetermined	Undetermined	28.387	33.243	33.944	35.549	35.304	30.407	31.956	Undetermined	33.734	33.096	34.386	33.892	34.391	Undetermined	31.53	Undetermined	37.599	36.16	33.085	34.076	33.931	Undetermined	Undetermined
N01	N01 mmu-miR-496a-3p MS00002562	31.61	31.834	Undetermined	31.195	31.816	33.375	32.377	32.352	Undetermined	34.171	Undetermined	Undetermined	33.528	32.681	33.709	38.9	27.268	33.731	Undetermined	32.67	32.475	31.247	32.932	Undetermined	32.254	30.696	Undetermined	34.667	Undetermined	Undetermined	32.518	32.457	Undetermined	33.641	Undetermined	Undetermined	Undetermined	31.683	Undetermined
N02	N02 mmu-miR-500-3p MS00008064	25.293	26.996	25.911	25.94	26.174	22.732	21.132	26.167	27.379	28.109	24.473	26.168	28.363	23.974	23.991	26.214	23.139	25.585	24.908	26.251	25.124	27.004	24.996	25.677	22.41	23.087	25.832	26.937	26.978	28.529	23.774	26.141	29.206	29.775	26.306	27.485	24.864	24.207	25.856
N03	N03 mmu-miR-501-3p MS00032928	32.343	32.78	29.659	30.719	32.452	27.009	27.898	33.136	31.3	Undetermined	31.578	33.302	Undetermined	28.94	36.838	31.803	29.475	30.235	38.417	30.13	31.656	34.658	32.105	29.649	28.962	29.425	31.445	Undetermined	33.665	Undetermined	28.874	32.046	31.806	Undetermined	Undetermined	33.38	32.542	31.154	32.704
N04	N04 mmu-miR-501-5p MS00032935	28.497	29.854	28.005	28.358	29.719	25.387	24.686	30.212	31.304	30.723	28.36	30.235	32.616	26.895	27.909	29.749	26.114	29.344	28.429	28.964	28.63	30.391	28.368	28.417	26.176	26.94	28.928	30.344	30.585	32.321	26.497	29.329	32.494	31.52	29.732	31.265	30.576	28.466	30.955
N05	N05 mmu-miR-504-5p MS00012299	32.134	31.965	32.854	32.103	Undetermined	28.797	26.361	31.01	Undetermined	Undetermined	Undetermined	33.409	Undetermined	30.953	29.295	30.868	28.583	31.28	31.9	33.167	31.684	32.079	30.453	31.102	27.575	28.484	31.354	Undetermined	33.27	Undetermined	30.167	31.74	Undetermined	31.671	31.213	33.776	32.539	31.158	32.086
N06	N06 mmu-miR-505-3p MS00002604	25.519	27.977	26.249	26.422	26.581	23.108	21.7	26.861	28.202	28.558	25.205	26.855	28.736	24.64	24.945	26.706	23.629	26.836	25.566	26.669	25.76	27.935	25.579	26.449	23.536	23.552	26.435	27.326	28.125	28.974	24.309	26.584	30.104	28.435	26.785	27.925	27.866	25.072	25.831
N07	N07 mmu-miR-532-5p MS00002611	29.133	31.922	29.469	30.185	30.737	26.948	26.583	31.503	32.103	30.768	28.782	30.365	31.395	28.191	29.459	30.145	27.586	30.821	30.634	31.659	29.444	31.404	29.399	29.938	27.585	27.334	31.494	32.681	35.37	33.144	27.357	30.143	34.888	31.56	30.307	31.334	30.752	29.135	30.182
N08	N08 mmu-miR-539-3p MS00026110	31.832	32.505	31.096	35.303	37.003	30.848	28.527	32.869	33.934	37.073	34.767	33.29	35.588	32.003	32.318	30.41	28.432	31.57	31.991	31.603	30.73	31.762	31.519	32.565	29.096	30.372	33.491	35.095	34.886	34.932	30.718	33.325	Undetermined	33.896	36.39	39.52	33.701	20.143	33.926
N09	N09 mmu-miR-539-5p MS00026117	27.61	26.839	27.002	25.975	27.719	27.173	24.163	27.236	29.432	28.947	31.848	30.538	30.01	27.777	26.379	25.712	24.998	27.69	28.107	27.484	26.078	25.793	25.583	25.169	23.99	27.136	28.785	28.969	29.5	33.121	28.444	29.635	28.432	28.873	31.453	28.505	31.844	27.966	30.226
N10	N10 mmu-miR-540-3p MS00002625	28.815	28.926	27.813	27.357	27.921	27.845	24.298	27.83	28.339	27.346	30.003	28.584	30.183	29.633	26.715	28.909	24.599	27.875	28.144	28.392	26.426	26.649	27.589	27.259	26.243	28.659	27.098	27.681	30.402	33.541	27.928	29.216	29.389	27.942	30.298	27.942	31.856	27.655	32.631
N11	N11 mmu-miR-540-5p MS00012334	28.443	26.887	28.197	26.092	26.655	27.737	24.605	26.957	27.697	27.6	30.174	28.293	29.449	26.978	26.301	24.785	22.837	26.486	28.63	26.815	27.216	24.54	24.73	28.943	25.455	27.552	28.652	28.252	30.181	28.991	26.886	27.797	29.253	27.928	28.703	26.408	31.328	27.267	29.875
N12	N12 mmu-miR-542-5p MS00006370	32.423	29.742	29.346	29.849	31.576	Undetermined	26.623	31.037	32.779	30.42	37.398	31.949	Undetermined	31.102	28.597	26.652	25.331	29.178	34.399	30.169	29.28	27.572	26.856	31.139	28.658	31.683	32.146	31.557	35.548	33.826	29.911	30.851	31.275	31.12	33.059	29.982	30.851	30.923	32.406
N13	N13 mmu-miR-546 MS00002646	Undetermined	34.764	Undetermined	37.875	Undetermined	Undetermined	36.487	Undetermined	Undetermined	Undetermined	Undetermined	Undetermined	Undetermined	33.867	Undetermined	Undetermined	35.734	Undetermined	36.594	Undetermined	33.648	38.438	35.999	Undetermined	34.88	36.227	36.14	Undetermined	35.61	Undetermined	32.777	Undetermined	38.997	36.511	Undetermined	Undetermined	Undetermined	Undetermined	Undetermined
N14	N14 mmu-miR-568 MS00032956	31.294	29.783	30.978	30.582	36.822	30.33	29.081	30.083	Undetermined	Undetermined	Undetermined	Undetermined	33.182	31.763	33.173	30.694	26.223	29.836	33.558	30.113	29.981	28.42	28.537	31.814	30.337	30.635	30.103	33.429	Undetermined	Undetermined	31.315	Undetermined	Undetermined	32.324	33.368	33.935	33.629	31.799	Undetermined
N15	N15 mmu-miR-582-5p MS00012390	Undetermined	Undetermined	39.248	Undetermined	Undetermined	Undetermined	Undetermined	Undetermined	Undetermined	Undetermined	Undetermined	Undetermined	Undetermined	37.203	Undetermined	Undetermined	36.257	Undetermined	Undetermined	Undetermined	Undetermined	Undetermined	Undetermined	Undetermined	36.508	Undetermined	Undetermined	Undetermined	34.841	Undetermined	35.508	Undetermined	Undetermined	Undetermined	Undetermined	Undetermined	Undetermined	37.568	Undetermined
N16	N16 mmu-miR-592-3p MS00026166	Undetermined	31.638	32.287	31.267	33.39	37.139	29.363	34.224	33.197	36.432	Undetermined	33.668	Undetermined	33.644	29.355	31.195	29.365	33.697	33.648	31.655	31.713	33.971	33.532	36.334	30.322	33.464	33.423	32.693	37.549	34.233	32.619	32.15	31.969	31.837	35.117	30.85	Undetermined	33.323	34.203
N17	N17 mmu-miR-653-5p MS00032977	26.514	26.585	26.688	24.423	24.847	25.739	25.19	25.5	27.015	27.132	28.168	27.56	26.195	25.303	26.213	25.579	21.975	26.461	26.735	27.079	25.623	24.188	24.747	25.705	25.489	25.674	27.135	26.881	27.974	27.91	24.809	27.249	26.653	27.961	26.851	26.389	29.807	26.184	27.61
N18	N18 mmu-miR-664-3p MS00017465	Undetermined	35.731	Undetermined	35.459	35.975	37.846	32.427	Undetermined	Undetermined	Undetermined	Undetermined	36.645	Undetermined	31.896	33.432	32.157	31.183	Undetermined	Undetermined	37.456	33.551	36.223	36.714	33.424	32.765	36.264	Undetermined	Undetermined	38.041	35.378	29.327	35.576	33.925	39.693	34.314	33.442	Undetermined	39.316	39.117
N19	N19 mmu-miR-667-3p MS00002702	Undetermined	Undetermined	34.286	35.055	Undetermined	Undetermined	31.178	Undetermined	Undetermined	Undetermined	Undetermined	Undetermined	Undetermined	Undetermined	Undetermined	Undetermined	33.112	Undetermined	Undetermined	Undetermined	33.668	34.268	32.856	34.273	32.711	34.416	Undetermined	Undetermined	Undetermined	Undetermined	36.721	Undetermined	Undetermined	34.221	Undetermined	33.709	Undetermined	39.862	Undetermined
N20	N20 mmu-miR-669a-5p MS00026222	Undetermined	Undetermined	33.167	Undetermined	Undetermined	Undetermined	31.237	Undetermined	Undetermined	32.554	Undetermined	Undetermined	Undetermined	Undetermined	Undetermined	Undetermined	33.342	Undetermined	Undetermined	Undetermined	33.869	Undetermined	Undetermined	33.092	32.626	33.472	Undetermined	Undetermined	Undetermined	Undetermined	35.254	Undetermined	Undetermined	Undetermined	Undetermined	Undetermined	Undetermined	Undetermined	Undetermined
N21	N21 mmu-miR-669c-5p MS00032984	Undetermined	Undetermined	Undetermined	Undetermined	Undetermined	Undetermined	Undetermined	Undetermined	Undetermined	Undetermined	Undetermined	Undetermined	Undetermined	Undetermined	Undetermined	Undetermined	39.579	Undetermined	Undetermined	Undetermined	Undetermined	Undetermined	Undetermined	Undetermined	38.054	Undetermined	Undetermined	Undetermined	Undetermined	Undetermined	36.412	Undetermined	Undetermined	Undetermined	Undetermined	Undetermined	Undetermined	Undetermined	Undetermined
N22	N22 mmu-miR-670-5p MS00012460	Undetermined	Undetermined	Undetermined	Undetermined	Undetermined	Undetermined	37.667	Undetermined	Undetermined	Undetermined	Undetermined	Undetermined	Undetermined	Undetermined	Undetermined	Undetermined	39.288	Undetermined	Undetermined	Undetermined	Undetermined	35.832	Undetermined	Undetermined	34.871	Undetermined	Undetermined	Undetermined	Undetermined	Undetermined	34.394	Undetermined	Undetermined	Undetermined	Undetermined	Undetermined	Undetermined	Undetermined	Undetermined
N23	N23 mmu-miR-673-3p MS00012481	Undetermined	31.96	32.804	31.851	Undetermined	32.326	29.994	Undetermined	33.504	32.427	Undetermined	Undetermined	38.736	33.469	31.909	30.822	29.992	33.39	Undetermined	33.786	30.814	31.347	30.491	32.401	31.339	33.517	34.228	Undetermined	Undetermined	Undetermined	32.458	Undetermined	Undetermined	Undetermined	Undetermined	33.814	Undetermined	Undetermined	Undetermined
N24	N24 mmu-miR-674-5p MS00012488	31.648	32.12	32.72	31.636	30.656	31.551	31.533	35.218	30.667	34.704	33.027	36.887	32.997	34.179	34.843	32.789	31.447	31.415	31.768	33.768	31.855	30.146	31.158	31.159	28.521	30.808	35.398	29.931	32.255	32.526	30.61	32.11	31.883	32.438	30.826	33.033	32.283	31.8	29.001
O01	O01 mmu-miR-675-3p MS00006391	34.109	35.323	36.605	38.916	35.33	Undetermined	33.099	36.016	34.407	Undetermined	36.939	34.957	36.252	32.48	34.527	33.036	30.921	37.687	36.446	34.146	30.656	Undetermined	39.404	32.918	33.096	33.808	37.102	Undetermined	34.567	Undetermined	28.873	35.39	Undetermined	39.554	Undetermined	38.001	38.437	33.501	Undetermined
O02	O02 mmu-miR-675-5p MS00006398	Undetermined	Undetermined	Undetermined	Undetermined	Undetermined	Undetermined	Undetermined	Undetermined	Undetermined	Undetermined	Undetermined	Undetermined	Undetermined	Undetermined	Undetermined	Undetermined	Undetermined	Undetermined	Undetermined	Undetermined	Undetermined	Undetermined	Undetermined	Undetermined	Undetermined	Undetermined	Undetermined	Undetermined	Undetermined	Undetermined	Undetermined	Undetermined	Undetermined	Undetermined	Undetermined	Undetermined	Undetermined	Undetermined	Undetermined
O03	O03 mmu-miR-676-3p MS00002765	36.475	Undetermined	38.162	35.97	35.705	Undetermined	32.559	Undetermined	37.901	Undetermined	39.645	36.168	Undetermined	32.566	36.859	35.734	31.851	Undetermined	Undetermined	33.912	35.766	34.018	33.563	35.269	36.701	37.206	35.149	Undetermined	34.136	38.066	30.711	Undetermined	37.275	35.25	Undetermined	Undetermined	36.73	38.758	37.832
O04	O04 mmu-miR-679-5p MS00026369	Undetermined	33.62	39.273	33.491	36.525	33.904	31.241	37.077	33.933	Undetermined	Undetermined	34.226	35.716	31.633	39.741	33.424	30.55	32.444	38.08	35.148	32.152	Undetermined	32.726	37.387	35.156	35.28	33.21	37.905	38.874	Undetermined	28.596	36.964	36.803	32.974	37.84	33.842	36.342	37.463	Undetermined
O05	O05 mmu-miR-681 MS00002793	Undetermined	Undetermined	Undetermined	Undetermined	Undetermined	Undetermined	Undetermined	Undetermined	Undetermined	Undetermined	Undetermined	Undetermined	Undetermined	33.121	Undetermined	Undetermined	37.772	Undetermined	Undetermined	Undetermined	Undetermined	Undetermined	Undetermined	Undetermined	37.739	Undetermined	Undetermined	Undetermined	Undetermined	Undetermined	34.19	Undetermined	Undetermined	Undetermined	Undetermined	Undetermined	Undetermined	Undetermined	Undetermined
O06	O06 mmu-miR-682 MS00033019	37.004	Undetermined	39.37	33.141	Undetermined	Undetermined	Undetermined	Undetermined	Undetermined	Undetermined	Undetermined	Undetermined	Undetermined	34.812	Undetermined	33.224	37.434	36.189	37.1	35.01	31.051	Undetermined	34.339	38.451	38.306	Undetermined	37.746	34.941	34.152	Undetermined	32.964	Undetermined	Undetermined	Undetermined	Undetermined	34.565	38.313	Undetermined	Undetermined
O07	O07 mmu-miR-691 MS00012537	Undetermined	32.58	Undetermined	Undetermined	Undetermined	Undetermined	31.814	33.4	33.705	Undetermined	Undetermined	33.845	Undetermined	36.793	36.576	33.032	32.168	32.389	34.485	33.603	31.92	31.964	34.213	32.355	31.112	33.799	Undetermined	36.744	33.52	Undetermined	36.193	33.782	Undetermined	33.592	Undetermined	Undetermined	Undetermined	Undetermined	Undetermined
O08	O08 mmu-miR-694 MS00033033	Undetermined	35.636	Undetermined	Undetermined	Undetermined	35.014	37.693	Undetermined	Undetermined	38.675	38.984	Undetermined	34.184	36.681	34.055	Undetermined	32.569	Undetermined	Undetermined	Undetermined	Undetermined	Undetermined	Undetermined	34.765	33.565	Undetermined	Undetermined	Undetermined	Undetermined	Undetermined	30.885	Undetermined	Undetermined	Undetermined	38.847	33.357	Undetermined	37.407	Undetermined
O09	O09 mmu-miR-695 MS00012551	24.997	24.866	24.351	23.919	24.55	24.005	20.907	23.322	24.99	23.793	26.934	25.182	26.597	25.867	22.991	23.695	22.888	24.925	25.299	24.857	23.067	23.426	22.875	23.393	22.661	24.608	24.578	24.352	26.517	27.604	24.374	25.456	25.691	24.384	26.858	23.469	27.843	24.17	27.411
O10	O10 mmu-miR-696 MS00002870	31.121	30.867	30.632	30.343	30.883	30.781	28.925	32.138	30.455	31.248	31.218	30.736	31.375	30.908	30.739	30.681	30.692	29.906	30.799	29.668	29.671	29.988	29.587	30.186	29.586	31.126	30.637	29.485	30.579	30.716	28.793	30.387	30.696	30.753	29.88	31.304	30.872	30.521	31.504
O11	O11 mmu-miR-697 MS00012558	26.139	24.85	25.758	23.987	24.353	25.451	20.574	25.888	25.481	24.557	25.766	25.987	25.47	26.181	21.45	26.235	23.509	25.359	25.585	25.118	23.662	24.183	23.697	24.664	22.193	25.214	26.439	25.474	26.342	28.852	25.368	26.577	25.003	23.519	26.828	23.105	28.934	25.208	26.963
O12	O12 mmu-miR-698-3p MS00002884	39.059	35.288	Undetermined	33.534	Undetermined	32.419	30.439	35.343	Undetermined	32.678	Undetermined	Undetermined	34.005	32.433	Undetermined	33.875	29.165	33.313	Undetermined	31.949	32.739	30.806	30.673	33.22	33.275	31.435	33.447	33.418	Undetermined	37.34	31.325	35.36	34.941	Undetermined	Undetermined	Undetermined	Undetermined	38.636	Undetermined
O13	O13 mmu-miR-701-5p MS00012565	Undetermined	Undetermined	Undetermined	Undetermined	Undetermined	38.724	Undetermined	Undetermined	Undetermined	Undetermined	Undetermined	Undetermined	36.15	Undetermined	Undetermined	39.636	32.373	33.18	36.767	33.823	Undetermined	31.793	Undetermined	34.385	34.97	Undetermined	39.644	39.44	Undetermined	36.545	33.723	38.003	34.2	Undetermined	Undetermined	38.424	Undetermined	34.502	Undetermined
O14	O14 mmu-miR-704 MS00002926	24.433	24.25	26.277	24.491	25.309	23.471	22.754	24.922	24.221	26.959	26.174	25.457	27.21	25.458	25.683	24.74	22.292	24.396	24.448	24.295	23.99	23.678	23.797	24.09	22.789	23.907	23.86	23.906	25.767	25.64	23.364	25.101	24.992	26.251	25.723	26.543	24.799	23.948	26.614
O15	O15 mmu-miR-708-5p MS00012593	27.273	26.832	26.793	25.544	26.147	26.183	22.492	25.349	25.774	25.142	27.295	26.186	27.461	27.475	24.173	25.668	24.994	28.576	26.915	26.75	24.247	25.027	24.198	25.28	24.073	25.836	25.15	24.988	27.475	28.717	24.776	26.055	26.369	25.099	26.782	24.862	26.732	25.729	28.369
O16	O16 mmu-miR-710 MS00002968	32.333	34.117	33.205	32.37	33.36	34.251	30.922	33.453	37.173	33.217	31.709	33.969	33.19	31.931	30.5	32.589	31.385	Undetermined	33.557	Undetermined	33.013	Undetermined	32.929	32.295	33.347	33.583	33.466	34.17	29.693	36.147	30.877	33.754	34.727	34.229	32.281	36.002	36.93	33.346	31.692
O17	O17 mmu-miR-711 MS00002975	32.242	34.179	31.61	29.646	32.385	30.781	27.829	33.745	33.394	35.4	32.143	33.733	39.741	30.296	32.933	31.532	29.895	33.772	33.378	32.631	30.248	33.256	29.276	29.538	29.438	30.534	30.888	33.823	33.675	36.27	27.946	34.381	33.791	34.094	32.386	32.342	32.903	32.848	33.381
O18	O18 mmu-miR-712-5p MS00002982	Undetermined	Undetermined	Undetermined	Undetermined	Undetermined	Undetermined	Undetermined	Undetermined	Undetermined	Undetermined	Undetermined	Undetermined	Undetermined	38.027	Undetermined	Undetermined	Undetermined	Undetermined	Undetermined	Undetermined	Undetermined	Undetermined	Undetermined	Undetermined	Undetermined	Undetermined	Undetermined	Undetermined	Undetermined	Undetermined	Undetermined	Undetermined	Undetermined	Undetermined	Undetermined	Undetermined	Undetermined	Undetermined	Undetermined
O19	O19 mmu-miR-713 MS00002989	29.443	30.988	28.697	30.894	30.11	30.25	31.478	30.222	30.865	30.196	31.699	33.727	29.364	30.316	33.812	28.821	29.465	29.916	32.991	30.936	30.39	31.002	31.541	28.487	30.696	28.816	32.839	33.319	30.283	30.594	28.442	31.852	32.185	34.645	29.466	30.889	32.63	31.227	37.765
O20	O20 mmu-miR-717 MS00003010	Undetermined	33.375	34.821	Undetermined	37.953	32.815	35.468	35.025	Undetermined	Undetermined	34.315	Undetermined	Undetermined	35.19	Undetermined	33.216	32.967	36.591	Undetermined	Undetermined	38.95	33.13	35.195	37.447	38.111	Undetermined	38.064	36.279	33.888	39.184	33.592	35.164	37.38	Undetermined	Undetermined	38.419	Undetermined	Undetermined	35.224
O21	O21 mmu-miR-719 MS00003024	31.531	34.499	Undetermined	37.599	35.302	32.356	28.416	32.749	31.445	29.801	33.841	31.147	35.681	33.116	31.577	33.514	32.353	32.778	32.594	34.464	29.988	30.283	29.621	31.374	28.296	32.429	29.773	30.424	33.643	34.969	29.545	31.791	34.828	32.246	32.755	32.835	34.937	30.779	35.124
O22	O22 mmu-miR-720 MS00012614	30.438	32.229	31.854	30.676	32.244	31.507	29.602	29.494	30.797	29.291	33.68	30.881	32.811	30.357	29.284	30.482	30.26	30.364	30.578	30.317	29.923	32.084	29.409	29.628	27.553	30.113	30.671	29.891	32.057	31.882	29.633	29.816	32.756	30.628	32.757	30.15	36.665	30.311	32.965
O23	O23 mmu-miR-721 MS00012621	Undetermined	Undetermined	Undetermined	38.462	Undetermined	38.447	36.995	Undetermined	38.509	Undetermined	35.794	Undetermined	Undetermined	35.613	Undetermined	Undetermined	33.368	Undetermined	Undetermined	Undetermined	Undetermined	Undetermined	35.242	Undetermined	Undetermined	Undetermined	Undetermined	Undetermined	Undetermined	Undetermined	31.352	Undetermined	Undetermined	Undetermined	Undetermined	Undetermined	Undetermined	38.405	Undetermined
O24	O24 mmu-miR-758-3p MS00012677	Undetermined	Undetermined	Undetermined	Undetermined	Undetermined	Undetermined	Undetermined	Undetermined	Undetermined	Undetermined	35.757	Undetermined	Undetermined	34.574	Undetermined	Undetermined	33.831	Undetermined	Undetermined	Undetermined	Undetermined	38.878	Undetermined	39.047	33.268	Undetermined	Undetermined	Undetermined	Undetermined	Undetermined	32.482	Undetermined	Undetermined	Undetermined	Undetermined	Undetermined	Undetermined	Undetermined	Undetermined
P01	P01 mmu-miR-761 MS00012684	20.468	19.531	19.204	19.224	19.722	18.86	17.373	19.854	20.686	21.438	21.419	21.434	21.284	21.227	18.347	19.259	18.455	18.872	19.654	20.13	18.998	18.931	19.178	18.219	17.586	19.65	20.072	20.527	20.702	22.778	20.866	22.145	19.828	20.699	21.946	19.891	23.833	19.942	21.392
P02	P02 mmu-miR-763 MS00003087	33.67	33.649	Undetermined	31.68	Undetermined	35.613	29.349	Undetermined	32.286	33.928	Undetermined	33.745	39.456	36.286	Undetermined	38.16	32.686	Undetermined	33.466	32.17	31.937	32.316	29.509	31.386	30.353	39.68	31.665	32.758	36.506	Undetermined	30.894	31.749	36.364	31.564	Undetermined	32.571	32.766	32.628	Undetermined
P03	P03 mmu-miR-764-3p MS00006461	27.189	26.181	25.956	26.37	26.268	25.639	24.081	26.636	27.602	27.75	27.863	27.904	27.347	27.386	25.36	28.243	24.379	26.155	26.843	27.107	25.86	25.629	25.642	24.314	24.172	26.285	27.823	26.937	27.68	29.098	27.37	28.792	26.617	27.501	27.972	26.814	30.238	26.642	27.85
P04	P04 mmu-miR-764-5p MS00006468	32.022	31.1	32.234	30.538	32.886	30.508	29.274	32.472	30.81	32.197	31.705	32.244	34.887	28.618	30.702	29.498	27.641	31.617	32.801	33.348	30.347	30.872	31.34	30.781	29.315	31.528	31.651	31.691	31.411	31.552	26.202	32.32	32.214	31.899	31.965	30.635	32.967	32.918	33.872
P05	P05 mmu-miR-802-5p MS00003101	21.696	19.464	19.577	19.928	20.911	20.21	17.702	20.684	22.147	22.327	23.783	23.171	23.238	21.659	20.039	19.459	18.693	19.987	21.12	20.818	19.704	19.422	19.23	19.215	17.885	20.814	22.74	21.868	22.825	24.3	21.924	23.268	21.364	21.087	24.241	20.676	25.358	21.11	22.848
P06	P06 mmu-miR-804 MS00012705	26.982	25.903	26.222	25.826	26.601	26.55	23.837	26.533	27.423	27.092	28.937	28.563	27.915	26.812	24	24.985	24.678	26.148	25.765	27.109	25.213	25.44	24.873	26.198	23.943	26.877	28.492	27.43	28.411	28.573	27.428	28.174	25.893	26.886	28.811	25.754	31.528	26.977	27.765
P07	P07 mmu-miR-871-3p MS00026446	31.387	30.229	30.733	29.624	31.458	31.924	28.184	32.35	31.017	29.532	33.251	31.476	Undetermined	30.168	30.456	29	25.907	30.101	31.641	30.603	29.527	28.923	29.154	30.245	28.505	30.632	31.311	31.487	33.465	32.64	30.485	31.131	33.642	29.878	32.244	29.579	32.097	30.651	Undetermined
P08	P08 mmu-miR-871-5p MS00026453	34.772	31.099	32.957	31.709	Undetermined	Undetermined	27.957	32.458	35.19	Undetermined	Undetermined	Undetermined	Undetermined	33.394	32.317	27.774	28.973	Undetermined	34.445	31.714	31.316	31.672	29.432	32.59	29.091	32.666	Undetermined	Undetermined	Undetermined	Undetermined	31.483	32.922	Undetermined	Undetermined	Undetermined	31.32	Undetermined	Undetermined	33.943
P09	P09 mmu-miR-875-3p MS00012747	27.719	28.808	28.079	26.863	27.767	27.872	22.995	26.379	27.989	25.683	29.611	27.429	29.436	29.267	26.729	27.95	27.582	28.777	29.26	26.962	24.711	26.407	24.398	26.449	24.726	25.945	26.439	26.341	28.796	29.585	25.764	26.549	28.904	26.517	28.447	26.455	31.44	26.698	30.045
P10	P10 mmu-miR-877-5p MS00033082	25.333	24.231	25.523	24.428	25.552	24.607	24.322	24.565	27.456	27.803	30.135	28.547	29.482	26.156	27.604	24.467	20.471	23.775	26.614	24.964	25.459	23.277	24.741	25.149	23.145	24.661	27.244	26.987	27.973	16.068	26.605	28.092	27.858	28.564	29.568	27.714	31.783	24.857	28.051
P11	P11 mmu-miR-879-5p MS00033096	33.419	38.052	31.724	33.302	33.124	33.421	32.096	Undetermined	36.454	Undetermined	Undetermined	Undetermined	Undetermined	Undetermined	36.856	32.498	28.194	32.18	38.354	Undetermined	31.917	30.84	31.318	33.272	31.953	33.763	Undetermined	37.915	38.336	Undetermined	32.375	38.128	Undetermined	Undetermined	Undetermined	Undetermined	33.597	Undetermined	Undetermined
P12	P12 mmu-miR-883b-5p MS00012866	25.678	25.012	25.887	24.44	25.293	24.639	26.321	24.599	26.559	26.853	28.298	27.32	27.878	24.565	27.905	25.425	21.442	24.742	26.348	25.899	27.075	22.713	25.642	27.277	24.98	25.005	27.501	26.33	27.626	27.91	25.7	27.517	27.902	27.868	26.808	28.448	31.167	25.452	27.966
P13	P13 cel-miR-39-3p MS00019789	24.539	23.203	23.837	22.926	24.223	26.531	23.979	24.514	25.519	27.819	27.58	26.729	26.197	26.954	26.209	22.493	21.817	23.126	26.299	25.288	23.927	24.965	25.595	23.82	24.566	24.487	27.587	26.371	26.736	26.485	26.477	27.4	28.571	27.273	27.864	26.211	29.086	25.15	30.167
P14	P14 cel-miR-39-3p MS00019789	24.471	22.827	23.847	23.008	24.162	27.322	23.173	24.413	25.578	27.544	27.316	26.774	26.205	27.404	26.117	23.255	22.042	23.559	26.381	25.477	23.632	24.95	25.37	23.938	24.728	24.532	28.253	26.54	26.703	26.764	26.451	27.399	28.455	27.794	27.886	26.113	29.839	23.873	30.303
P15	P15 SNORD61 MS00033705	26.19	26.73	26.702	23.336	26.028	25.7	19.948	28.256	27.268	26.537	29.891	27.076	30.508	30.2	26.542	25.292	25.313	28.677	26.614	25.284	21.114	25.803	22.592	23.147	23.257	25.38	24.846	25.822	26.436	30.263	25.277	26.84	28.853	25.83	32.286	26.13	29.366	26.617	31.263
P16	P16 SNORD68 MS00033712	24.425	25.92	26.033	21.697	24.435	23.352	19.439	25.592	25.324	24.181	27.638	25.784	27.678	26.961	25.624	24.404	25.124	28.368	24.928	24.763	20.712	25.366	21.276	21.361	22.354	23.499	23.777	24.355	24.325	28.302	23.594	24.63	25.223	26.607	31.954	24.512	25.959	25.801	28.435
P17	P17 SNORD72 MS00033719	30.766	Undetermined	32.368	27.09	30.731	31.207	23.932	32.221	31.996	29.192	34.676	30.917	Undetermined	Undetermined	30.454	29.604	38.096	Undetermined	35.11	28.937	24.943	30.226	26.018	26.818	26.5	28.08	29.137	29.812	31.754	33.821	27.414	29.392	34.921	30.857	34.821	31.733	33.188	29.21	35.129
P18	P18 SNORD95 MS00033726	24.9	26.147	25.29	22.573	24.499	23.375	19.416	26.593	25.528	23.264	27.254	25.91	27.227	27.836	24.327	25.395	25.078	27.85	25.396	24.488	19.756	25.379	21.37	21.921	22.48	24.295	23.992	24.636	25.131	28.19	23.218	24.139	25.66	23.267	30.818	24.309	23.981	25.439	29.099
P19	P19 SNORD96A MS00033733	27.267	26.261	26.418	24.24	26.351	25.802	20.645	28.088	27.111	25.743	28.825	26.95	28.52	29.293	25.647	26.066	26.096	27.925	26.761	25.463	22.278	26.166	23.196	23.394	24.239	25.136	25.469	25.921	26.745	29.641	24.709	25.608	27.573	24.533	30.974	26.132	23.952	26.921	30.089
P20	P20 RNU6-2 MS00033740	25.775	28.177	27.094	23.166	27.188	24.718	19.729	27.698	26.635	25.732	29.945	26.639	30.631	29.419	27.966	26.467	25.864	27.458	28.504	25.205	21.614	26.171	21.45	23.063	22.22	24.186	24.329	24.439	26.316	29.923	23.767	23.473	26.998	27.676	29.174	28.338	28.778	25.627	28.332
P21	P21 miRTC MS00000001	22.324	21.24	21.355	21.875	22.519	21.752	21.744	22.339	22.432	22.852	22.693	22.728	22.684	22.556	22.987	20.502	20.629	20.801	22.991	21.729	21.844	21.663	22.014	21.685	21.742	21.976	20.943	22.645	21.567	23.079	22.803	22.958	22.239	24.094	20.679	23.879	24.263	21.675	22.177
P22	P22 miRTC MS00000001	21.884	20.992	21.158	21.475	22.298	21.509	21.874	21.652	22.195	22.797	22.492	22.497	22.49	22.306	22.89	20.456	20.702	20.541	22.724	21.001	21.626	21.54	21.816	21.728	21.738	21.683	21.595	22.461	22.164	22.77	23.09	23.004	22.802	23.212	23.134	23.607	25.103	21.351	21.569
P23	P23 PPC MS00000002	18.184	18.096	17.926	17.984	17.998	17.853	19.097	18	17.931	18.073	18.084	17.898	17.916	17.907	17.934	17.961	17.935	18.255	17.949	18.064	18.556	18.771	18.175	18.181	18.096	18.277	18.358	18.36	18.339	18.222	18.258	18.216	18.19	18.494	18.244	18.338	18.356	18.247	18.178
P24	P24 PPC MS00000002	18.125	17.972	17.826	17.836	17.898	17.93	17.902	18.129	17.903	17.98	17.848	17.815	17.758	17.932	17.748	17.852	17.978	18.111	17.879	18.3	18.184	17.901	18.276	18.747	18.306	18.113	18.219	18.735	18.806	18.191	18.018	18.097	18.215	18.165	18.127	18.129	18.705	18.268	18.243
